# Supplementary material for: How reliable are Chinese hamster ovary (CHO) cell genome‐scale metabolic models?
Source: Biotechnol Bioeng. 2023 Mar 18;120(9):2460–78. doi: 10.1002/bit.28366 (PMC10952175; doi:10.1002/bit.28366)
Supplement: Supplementary file 2 — Supporting Information. [file BIT-120-2460-s001.xlsx]

## Sheet: Table S1 Product composition
Experiment	Product composition rxn in iCHO2441
'SVM1','BCL2-M1'	71.0 ala_L[c] + 29.0 arg_L[c] + 45.0 asn_L[c] + 54.0 asp_L[c] + 1322.0 atp[c] + 65.0 gln_L[c] + 63.0 glu_L[c] + 95.0 gly[c] + 2640.0 gtp[c] + 2641.0 h2o[c] + 21.0 his_L[c] + 38.0 ile_L[c] + 98.0 leu_L[c] + 94.0 lys_L[c] + 11.0 met_L[c] + 41.0 phe_L[c] + 98.0 pro_L[c] + 191.0 ser_L[c] + 101.0 thr_L[c] + 23.0 trp_L[c] + 59.0 tyr_L[c] + 124.0 val_L[c] --> ICproduct[c] + adp[c] + 1321.0 amp[c] + 2640…
'SVM2','BCL2-M2'	74.0 ala_L[c] + 43.0 arg_L[c] + 48.0 asn_L[c] + 57.0 asp_L[c] + 1320.0 atp[c] + 61.0 gln_L[c] + 65.0 glu_L[c] + 96.0 gly[c] + 2636.0 gtp[c] + 2637.0 h2o[c] + 24.0 his_L[c] + 30.0 ile_L[c] + 97.0 leu_L[c] + 79.0 lys_L[c] + 14.0 met_L[c] + 51.0 phe_L[c] + 91.0 pro_L[c] + 189.0 ser_L[c] + 100.0 thr_L[c] + 21.0 trp_L[c] + 54.0 tyr_L[c] + 125.0 val_L[c] --> ICproduct[c] + adp[c] + 1319.0 amp[c] + 2636…
'SVM3','BCL2-M3'	'74.0 ala_L[c] + 31.0 arg_L[c] + 44.0 asn_L[c] + 55.0 asp_L[c] + 1321.0 atp[c] + 71.0 gln_L[c] + 67.0 glu_L[c] + 101.0 gly[c] + 2638.0 gtp[c] + 2639.0 h2o[c] + 18.0 his_L[c] + 30.0 ile_L[c] + 97.0 leu_L[c] + 87.0 lys_L[c] + 15.0 met_L[c] + 44.0 phe_L[c] + 91.0 pro_L[c] + 191.0 ser_L[c] + 104.0 thr_L[c] + 23.0 trp_L[c] + 60.0 tyr_L[c] + 117.0 val_L[c] --> ICproduct[c] + adp[c] + 1320.0 amp[c] + 26…
'CM','LA', 'LAplus'	'76.0 ala_L[c] + 40.0 arg_L[c] + 48.0 asn_L[c] + 52.0 asp_L[c] + 1405.0 atp[c] + 36.0 cys_L[c] + 60.0 gln_L[c] + 66.0 glu_L[c] + 92.0 gly[c] + 2806.0 gtp[c] + 2807.0 h2o[c] + 28.0 his_L[c] + 30.0 ile_L[c] + 110.0 leu_L[c] + 94.0 lys_L[c] + 16.0 met_L[c] + 42.0 phe_L[c] + 96.0 pro_L[c] + 180.0 ser_L[c] + 110.0 thr_L[c] + 26.0 trp_L[c] + 68.0 tyr_L[c] + 134.0 val_L[c] --> ICproduct[c] + adp[c] + 14…
'nonind','ind','lowgln','highgln'	'90.0 ala_L[c] + 35.0 arg_L[c] + 68.0 asn_L[c] + 56.0 asp_L[c] + 1381.0 atp[c] + 38.0 cys_L[c] + 79.0 gln_L[c] + 61.0 glu_L[c] + 100.0 gly[c] + 2758.0 gtp[c] + 2759.0 h2o[c] + 35.0 his_L[c] + 50.0 ile_L[c] + 96.0 leu_L[c] + 93.0 lys_L[c] + 20.0 met_L[c] + 64.0 phe_L[c] + 109.0 pro_L[c] + 17.0 ser_L[c] + 161.0 thr_L[c] + 33.0 trp_L[c] + 44.0 tyr_L[c] + 131.0 val_L[c] --> ICproduct[c] + adp[c] + 13…
SVM4' , 'BCL2-M4', 'fedbatch', 'perfusion' , 'early', 'late' , 'stat', 'nicolae'	'78.0 ala_L[c] + 28.0 arg_L[c] + 52.0 asn_L[c] + 46.0 asp_L[c] + 1329.0 atp[c] + 32.0 cys_L[c] + 60.0 gln_L[c] + 62.0 glu_L[c] + 88.0 gly[c] + 2654.0 gtp[c] + 2655.0 h2o[c] + 26.0 his_L[c] + 28.0 ile_L[c] + 90.0 leu_L[c] + 98.0 lys_L[c] + 12.0 met_L[c] + 40.0 phe_L[c] + 96.0 pro_L[c] + 176.0 ser_L[c] + 110.0 thr_L[c] + 26.0 trp_L[c] + 62.0 tyr_L[c] + 118.0 val_L[c] --> ICproduct[c] + adp[c] + 132…

## Sheet: Table S2 Extracellular uptakes
Metabolite	Ala	Antibody	Arg	Asn	Asp	Biomass	Cys	Glc	Gln	Glu	Gly	His	Ile	Lactate	Leu	Lys	Met	Phe	Pro	Ser	Thr	Trp	Tyr	Val	NH4+	Pyr	Gal
SV_LB	-0.0255722	0	0.00447067	0.0155579	-0.00876252	0.00404167	-0.000357654	0.238555	0.0162732	0.00375537	-0.010372	0.000715308	0.00160944	-0.250358	0.010372	0.00232475	0.00304006	0.00125179	0.00125179	0.0130544	0.00160944	0.00250358	0.00143062	0.0019671	UNMEASURED	UNMEASURED	UNMEASURED
SV_UB	-0.0193133	0	0.0066166	0.0182403	-0.00572246	0.00683333	0.00160944	0.267704	0.0211016	0.0146638	-0.00786838	0.00250358	0.0066166	-0.185443	0.0166309	0.00411302	0.00482833	0.00286123	0.00214592	0.0155579	0.00250358	0.00447067	0.00339771	0.00482833	UNMEASURED	UNMEASURED	UNMEASURED
SV_Median	-0.0223534	0	0.00554363	0.0168097	-0.00715308	0.00541667	0.000715308	0.25304	0.0187768	0.009299	-0.00912017	0.00160944	0.00411302	-0.21799	0.013412	0.00321888	0.00393419	0.00214592	0.00178827	0.0143062	0.00214592	0.00339771	0.00232475	0.00339771	UNMEASURED	UNMEASURED	UNMEASURED
SVGS_LB	-0.0225386	0	0.00533808	0.0182384	-0.00252076	0.00625	-0.00014828	0.155546	-0.00266904	0.0081554	-0.0029656	0.00088968	0.00311388	-0.0940095	0.0143832	0.00355872	0.0029656	0.0014828	0.00192764	0.00637604	0.00237248	0.00177936	0.00237248	0.00266904	UNMEASURED	UNMEASURED	UNMEASURED
SVGS_UB	-0.0183867	0	0.00771056	0.0217972	0.00044484	0.00825	0.00252076	0.172005	-0.00088968	0.0172005	-0.0007414	0.00266904	0.00874852	-0.0736951	0.0213523	0.00533808	0.00474496	0.00311388	0.00252076	0.00904508	0.00311388	0.003707	0.00459668	0.00563464	UNMEASURED	UNMEASURED	UNMEASURED
SVGS_Median	-0.0204626	0	0.00652432	0.0200178	-0.00103796	0.00725	0.00118624	0.163849	-0.00177936	0.0126038	-0.00192764	0.00177936	0.0059312	-0.0837782	0.0177936	0.0044484	0.00385528	0.0022242	0.0022242	0.00771056	0.00281732	0.00281732	0.00341044	0.00415184	UNMEASURED	UNMEASURED	UNMEASURED
SVM1_LB	-0.0565683	2.94753e-05	0.00549769	0.00911458	0.0105613	0.00279167	0.00101273	0.154225	-0.00405093	0.047309	-0.00853588	0.00130208	0.00737847	0.0817419	0.0189525	0.00549769	0.00217014	0.00202546	0.00390625	0.00535301	0.00434028	0.00289352	0.00202546	0.00535301	UNMEASURED	UNMEASURED	UNMEASURED
SVM1_UB	-0.0465856	3.54887e-05	0.00896991	0.0149016	0.0135995	0.0045	0.00405093	0.179977	-0.00144676	0.0583044	-0.00477431	0.00434028	0.0144676	0.107928	0.0269097	0.0101273	0.00506366	0.00477431	0.00462963	0.00853588	0.00506366	0.00564236	0.00477431	0.00925926	UNMEASURED	UNMEASURED	UNMEASURED
SVM1_Median	-0.0515046	3.24327e-05	0.0072338	0.0120081	0.0120081	0.003625	0.00260417	0.167101	-0.00274884	0.0528067	-0.00665509	0.00289352	0.0108507	0.0949074	0.0230035	0.0078125	0.0036169	0.00332755	0.00434028	0.00694444	0.00477431	0.00434028	0.00332755	0.0072338	UNMEASURED	UNMEASURED	UNMEASURED
SVM2_LB	-0.0216895	1.83508e-05	0.00456621	-0.000998858	0.00456621	0.00341667	0.000142694	0.142979	-0.00585046	0.0269692	-0.00199772	0.00428082	0.00356735	-0.0502283	0.0114155	0.00385274	0.00128425	0.00185502	0.00285388	0.00927511	0.00371005	0.00142694	0.00156963	0.00399543	UNMEASURED	UNMEASURED	UNMEASURED
SVM2_UB	-0.017266	2.22761e-05	0.00656393	0.00199772	0.00642123	0.00520833	0.00171233	0.159104	-0.000856164	0.0343893	0	0.00813356	0.00856164	-0.0288242	0.0162671	0.00670662	0.00328196	0.00342466	0.00342466	0.0109874	0.00770548	0.00313927	0.00328196	0.00513699	UNMEASURED	UNMEASURED	UNMEASURED
SVM2_Median	-0.0194064	2.03134e-05	0.00556507	0.000428082	0.00542237	0.00433333	0.000856164	0.15097	-0.00328196	0.0306792	-0.000998858	0.00613585	0.00599315	-0.0395263	0.0138413	0.00527968	0.00228311	0.00271119	0.00313927	0.0101313	0.00570776	0.00228311	0.0024258	0.00456621	UNMEASURED	UNMEASURED	UNMEASURED
SVM3_LB	-0.0852967	4.48707e-05	0.0082897	0.0137435	0.015925	0.00279167	0.00152705	0.232548	-0.0061082	0.0713351	-0.0128709	0.00196335	0.0111257	0.123255	0.0285777	0.0082897	0.00327225	0.0030541	0.00589005	0.00807155	0.0065445	0.004363	0.0030541	0.00807155	UNMEASURED	UNMEASURED	UNMEASURED
SVM3_UB	-0.0702443	5.40249e-05	0.0135253	0.0224695	0.0205061	0.0045	0.0061082	0.271379	-0.0021815	0.0879145	-0.00719895	0.0065445	0.021815	0.16274	0.0405759	0.0152705	0.00763525	0.00719895	0.0069808	0.0128709	0.00763525	0.00850785	0.00719895	0.0139616	UNMEASURED	UNMEASURED	UNMEASURED
SVM3_Median	-0.0776614	4.93728e-05	0.0109075	0.0181065	0.0181065	0.003625	0.0039267	0.251963	-0.00414485	0.0796248	-0.0100349	0.004363	0.0163613	0.143106	0.0346859	0.0117801	0.00545375	0.00501745	0.0065445	0.0104712	0.00719895	0.0065445	0.00501745	0.0109075	UNMEASURED	UNMEASURED	UNMEASURED
SVM4_LB	-0.03774	2.26412e-05	0.00239965	0.0364311	0.00807155	0.00408333	0.00327225	0.161213	-0.0143979	0.0301047	-0.0082897	0.00458115	0.0095986	-0.0453752	0.0047993	0.0074171	0.00109075	0.0034904	0.0034904	0.0109075	0.00763525	0.00065445	0.0061082	0.0122164	UNMEASURED	UNMEASURED	UNMEASURED
SVM4_UB	-0.0307592	2.79241e-05	0.0047993	0.0471204	0.0128709	0.00775	0.00632635	0.191318	-0.0119983	0.0405759	-0.00501745	0.0078534	0.0211606	-0.0183246	0.0109075	0.0150524	0.00327225	0.0065445	0.0047993	0.0165794	0.0111257	0.00239965	0.0095986	0.0191972	UNMEASURED	UNMEASURED	UNMEASURED
SVM4_MEDIAN	-0.0342496	2.53581e-05	0.0034904	0.0418848	0.0104712	0.00591667	0.0047993	0.176265	-0.013089	0.0353403	-0.0065445	0.0061082	0.0154887	-0.0318499	0.0078534	0.0113438	0.0021815	0.00501745	0.00414485	0.0137435	0.00938045	0.00152705	0.0078534	0.0157068	UNMEASURED	UNMEASURED	UNMEASURED
BCL2_LB	-0.0485437	0	0.00262945	0.0331715	0.0052589	0.00679167	0.00262945	0.190534	0.00728155	0.00889968	-0.0125405	0.00627023	0.00627023	-0.106796	0.00384304	0.0117314	0.00101133	0.00242718	0.00222492	0.00910194	0.00748382	0.000404531	0.0058657	0.00869741	UNMEASURED	UNMEASURED	UNMEASURED
BCL2_UB	-0.0386327	0	0.0052589	0.0392395	0.0123382	0.00904167	0.00667476	0.216019	0.0161812	0.0295307	-0.00829288	0.0105178	0.0188107	-0.0618932	0.016788	0.0208333	0.00404531	0.00647249	0.00283171	0.0182039	0.0117314	0.00566343	0.0103155	0.0177994	UNMEASURED	UNMEASURED	UNMEASURED
BCL2_Median	-0.0434871	0	0.00404531	0.0362055	0.00889968	0.00791667	0.0046521	0.203277	0.0117314	0.0192152	-0.0105178	0.00829288	0.0125405	-0.0843447	0.0103155	0.0163835	0.00242718	0.00444984	0.00242718	0.0135518	0.00950647	0.00303398	0.00809062	0.0133495	UNMEASURED	UNMEASURED	UNMEASURED
BCL2-M1_LB	-0.031746	5.86538e-05	0.00793651	-0.0030525	0.0100733	0.007375	0.000610501	0.206349	-0.00351038	0.023199	0.00793651	0.00457876	0.0140415	0.0714286	0.0238095	0.0173993	0.00198413	0.00488401	0.00839438	0.0221306	0.010989	0.0018315	0.00564713	0.0108364	UNMEASURED	UNMEASURED	UNMEASURED
BCL2-M1_UB	-0.0187729	7.16533e-05	0.0138889	0.00442613	0.0157204	0.0109167	0.00534188	0.242369	0.00213675	0.0393773	0.0108364	0.00915751	0.0265568	0.0903541	0.0405983	0.0262515	0.00763126	0.00900488	0.0100733	0.0279304	0.0161783	0.00717338	0.0102259	0.0138889	UNMEASURED	UNMEASURED	UNMEASURED
BCL2-M1_Median	-0.0251832	6.52055e-05	0.0108364	0.000763126	0.0129731	0.009125	0.0030525	0.224359	-0.000610501	0.0312882	0.00946276	0.00686813	0.0202991	0.0808913	0.0322039	0.0218254	0.00473138	0.00702076	0.00931013	0.0250305	0.0135836	0.00442613	0.00793651	0.0123626	UNMEASURED	UNMEASURED	UNMEASURED
BCL2-M2_LB	-0.0327225	8.92645e-06	0.0056719	-0.00185428	0.00970768	0.00791667	-0.00021815	0.142997	-0.0222513	0.0361038	-0.00119983	0.0021815	0.0039267	0.0374127	0.0118892	0.0106894	0.00152705	0.00283595	0.0034904	0.0122164	0.0065445	0.0069808	0.00239965	0.00469023	UNMEASURED	UNMEASURED	UNMEASURED
BCL2-M1_UB	-0.0233421	1.32022e-05	0.00970768	0.00370855	0.013089	0.012375	0.00316318	0.167866	-0.0113438	0.0453752	0.00327225	0.0052356	0.0122164	0.0481021	0.021815	0.0157068	0.00578098	0.00589005	0.00490838	0.0155977	0.0100349	0.010144	0.00545375	0.00763525	UNMEASURED	UNMEASURED	UNMEASURED
BCL2-M2_Median	-0.0280323	1.10268e-05	0.00763525	0.000981675	0.0114529	0.0101667	0.00141798	0.155432	-0.0167976	0.040685	0.00109075	0.00370855	0.00807155	0.0427574	0.0169066	0.0131981	0.00359948	0.004363	0.00414485	0.0138525	0.0082897	0.00861693	0.0039267	0.0061082	UNMEASURED	UNMEASURED	UNMEASURED
BCL2-M3_LB	-0.0337224	6.2903e-05	0.00843061	-0.00324254	0.0107004	0.007375	0.000648508	0.219196	-0.00372892	0.0246433	0.00843061	0.00486381	0.0149157	0.0758755	0.0252918	0.0184825	0.00210765	0.00518807	0.00891699	0.0235084	0.0116732	0.00194553	0.0059987	0.011511	UNMEASURED	UNMEASURED	UNMEASURED
BCL2-M3_UB	-0.0199416	7.68442e-05	0.0147536	0.00470169	0.0166991	0.0109167	0.00567445	0.257458	0.00226978	0.0418288	0.011511	0.00972763	0.0282101	0.0959792	0.0431258	0.0278859	0.00810636	0.0095655	0.0107004	0.0296693	0.0171855	0.00761997	0.0108625	0.0147536	UNMEASURED	UNMEASURED	UNMEASURED
BCL2-M3_Median	-0.026751	6.99294e-05	0.011511	0.000810636	0.0137808	0.009125	0.00324254	0.238327	-0.000648508	0.0332361	0.0100519	0.00729572	0.0215629	0.0859274	0.0342088	0.0231842	0.00502594	0.00745785	0.00988975	0.0265888	0.0144293	0.00470169	0.00843061	0.0131323	UNMEASURED	UNMEASURED	UNMEASURED
BCL2-M4_LB	-0.0476654	3.79e-05	0.0124838	0.00162127	0.0134565	0.00666667	0.000810636	0.235409	-0.00340467	0.0262646	0.00470169	0.00616083	0.0215629	-0.0520428	0.0470169	0.0238327	0.00324254	0.00664721	0.00583658	0.0426394	0.012808	0.00437743	0.00486381	0.0077821	UNMEASURED	UNMEASURED	UNMEASURED
BCL2-M4_UB	-0.0322633	5.69864e-05	0.0201038	0.0121595	0.0199416	0.0105	0.00697147	0.283885	0.00291829	0.0507458	0.00940337	0.0116732	0.0385863	0	0.0710117	0.0353437	0.0107004	0.0124838	0.00794423	0.0507458	0.019131	0.0136187	0.0108625	0.0121595	UNMEASURED	UNMEASURED	UNMEASURED
BCL2-M4_MEDIAN	-0.0400454	4.74513e-05	0.0162127	0.00680934	0.0166991	0.00858333	0.00389105	0.259728	-0.000324254	0.0384241	0.00697147	0.00891699	0.0301556	-0.0261025	0.0590143	0.0295071	0.00697147	0.0095655	0.00697147	0.0466926	0.0158885	0.00891699	0.00794423	0.00988975	UNMEASURED	UNMEASURED	UNMEASURED
fed-batch_LB	0.00658602	3.07139e-05	0.00228495	0.0014785	0.00645161	0.00275	-0.00120968	0.0821237	-0.0106183	0.00577957	-0.000403226	0.00107527	0.0016129	0.00604839	0.00524193	0.00416667	0.000806452	0.00201613	0.00322581	0.0077957	0.00403226	0.000806452	0.00201613	0.00510753	UNMEASURED	-0.000134409	0.0186828
fed-batch_UB	0.0103495	3.66835e-05	0.00282258	0.00685484	0.0116935	0.00345833	0.000537634	0.110484	-0.00887097	0.00900538	0.000134409	0.00268817	0.00349462	0.0100806	0.00766129	0.00591398	0.00134409	0.00241936	0.00362903	0.0107527	0.00537634	0.00120968	0.00241936	0.00577957	UNMEASURED	0.00134409	0.0278226
fed-batch_MEDIAN	0.00846774	3.36982e-05	0.00255376	0.00416667	0.00900538	0.00308333	-0.000268817	0.096371	-0.00967742	0.00739247	-0.000134409	0.00188172	0.00255376	0.00806452	0.00645161	0.00497312	0.00107527	0.00228495	0.00349462	0.00927419	0.0047043	0.00107527	0.00228495	0.00551075	UNMEASURED	0.000672043	0.0232527
perfusion_LB	-0.0110294	1.56495e-05	0.00220588	0.0057598	0.00220588	0.00425	0.000490196	0.11201	-0.00294118	0.0132353	-0.00428922	0.000980392	0.00428922	-0.00306373	0.00698529	0.00367647	0.000857843	0.00183823	0.00257353	0.00723039	0.00379902	0.000612745	0.00183823	0.00490196	UNMEASURED	0.00367647	UNMEASURED
perfusion_UB	-0.00698529	1.88385e-05	0.00306373	0.00698529	0.00294118	0.00525	0.000612745	0.129044	-0.00196078	0.0150735	-0.00147059	0.00110294	0.00526961	-0.00245098	0.00857843	0.00453431	0.00147059	0.00245098	0.00294118	0.00882353	0.00526961	0.00147059	0.00220588	0.00588235	UNMEASURED	0.00453431	UNMEASURED
perfusion_MEDIAN	-0.00894608	1.72444e-05	0.00269608	0.00637255	0.00257353	0.00475	0.000490196	0.120466	-0.00245098	0.0142157	-0.00281863	0.000980392	0.00477941	-0.00269608	0.00772059	0.00404412	0.00110294	0.00208333	0.00281863	0.00796569	0.00453431	0.000980392	0.00208333	0.00539216	UNMEASURED	0.00416667	UNMEASURED
early_LB	-0.0515704	1.49845e-05	0.0108409	0.0313323	-0.0194909	0.0270083	-0.00676292	0.207814	0.140578	-0.0345998	-0.00454661	0.00412867	0.00902989	-0.367705	0.0165907	0.016388	0.00396403	0.0064843	0.00987842	0.0154255	0.0121074	0.00144377	0.00425532	0.0130319	UNMEASURED	-0.000134409	UNMEASURED
early_UB	-0.0455674	1.86648e-05	0.0303445	0.0408435	-0.0149443	0.0288292	-0.00230496	0.225431	0.144466	-0.0295593	-1.02964e-05	0.00595238	0.0108156	-0.349291	0.0180978	0.0180471	0.00701621	0.00835866	0.0105117	0.0198455	0.0132092	0.00317883	0.0107523	0.014387	UNMEASURED	0.00134409	UNMEASURED
early_MEDIAN	-0.0486322	1.68246e-05	0.0206434	0.0360942	-0.0172239	0.0279167	-0.00455927	0.216565	0.142477	-0.0320415	-0.00227963	0.00506586	0.00987842	-0.358536	0.0173506	0.0172239	0.00544579	0.00747214	0.0102584	0.0176039	0.0126646	0.00227963	0.00747214	0.0136778	UNMEASURED	0.000672043	UNMEASURED
late_LB	-0.0114108	2.5938e-05	0.0195922	0.0343718	-0.00559777	0.0162958	0.0064843	0.123746	0.0197822	1.26646e-08	0.00363475	0.0033308	0.00808004	-0.0857396	0.0204281	0.0130446	0.00406535	0.00544579	0.0158055	0.0155648	0.00978977	0.0014691	0.00158308	0.0123354	UNMEASURED	0.00367647	UNMEASURED
late_UB	-0.00600304	3.16338e-05	0.0321302	0.047695	-0.00198835	0.0234958	0.0100811	0.209005	0.031535	0.00215299	0.00790274	0.00694022	0.0120061	-0.064653	0.0211499	0.0183384	0.00764944	0.0085613	0.0255572	0.0201621	0.0136398	0.00506586	0.00469858	0.0175279	UNMEASURED	0.00453431	UNMEASURED
late_MEDIAN	-0.0087386	2.87859e-05	0.0258359	0.0410334	-0.00379939	0.0199167	0.00823202	0.166413	0.0257092	0.00113982	0.00582574	0.0051925	0.0100051	-0.075228	0.02077	0.0157042	0.00582574	0.00696555	0.0206434	0.0178571	0.0117781	0.00329281	0.00316616	0.0149443	UNMEASURED	0.00416667	UNMEASURED
stat_LB	-0.0192882	3.94328e-05	0.00396403	0.0300152	-0.012234	0.00705	0.00505319	0.161601	0.00509118	-0.00430598	0.00113982	0.00172239	0.00435664	0.0245567	0.00975177	0.00664894	0.00162107	0.00314083	0.00362209	0.00921986	0.00715552	0.00100051	0.00271023	0.00767477	UNMEASURED	UNMEASURED	UNMEASURED
stat_UB	-0.0149189	4.70564e-05	0.0058004	0.0370821	-0.00933384	0.009475	0.00639564	0.170276	0.0106636	-0.00151976	0.00390071	0.00202634	0.00628166	0.0395897	0.0144883	0.0079154	0.00259625	0.00428065	0.0077001	0.0114488	0.00809271	0.00214032	0.00398936	0.00867528	UNMEASURED	UNMEASURED	UNMEASURED
stat_MEDIAN	-0.0171036	4.32884e-05	0.00488222	0.0335486	-0.0107839	0.0082625	0.00572442	0.165938	0.00787741	-0.00291287	0.00252026	0.00187437	0.00531915	0.0320732	0.0121201	0.00728217	0.00210866	0.00371074	0.00566109	0.0103343	0.00762411	0.00157041	0.0033498	0.00817503	UNMEASURED	UNMEASURED	UNMEASURED
decline_LB	-0.0251393	2.17318e-05	0.000810537	0.0211499	-0.0168186	5.125e-09	0.00325481	0.0910714	1.26646e-08	-0.00538247	1.26646e-08	0.000417933	0.000582573	-0.0617401	0.00219098	0.00162107	0.00035461	0.000987842	1.26646e-08	0.00235562	0.00277356	0.000379939	0.00145643	0.00277356	UNMEASURED	UNMEASURED	UNMEASURED
decline_UB	-0.0147036	3.73297e-05	0.00291287	0.0352077	-0.00881459	0.00353333	0.00500253	0.145124	0.00842199	-0.00187437	0.00476191	0.00154509	0.00359676	-0.0358409	0.00861195	0.00491388	0.0014311	0.00282422	0.00614235	0.00650962	0.00530648	0.000633232	0.00288754	0.00607903	UNMEASURED	UNMEASURED	UNMEASURED
decline_MEDIAN	-0.0198835	2.95308e-05	0.0018997	0.0282421	-0.0127913	0.00175	0.00417933	0.118161	0.00417933	-0.00367275	0.00240628	0.00101317	0.00215299	-0.0487589	0.00544579	0.00329281	0.000886525	0.0018997	0.00303951	0.00443262	0.00405269	0.000506586	0.00215299	0.00443262	UNMEASURED	UNMEASURED	UNMEASURED
CLP_LB	-0.0807161	0	0.0171692	0.0367462	-0.00816583	0.0374583	0.00586265	0.389028	0.0871022	0.00115159	-0.0394682	0.007433	0.0121441	-0.742881	0.0211474	0.0260678	0.00900335	0.00910804	0.0117253	0.0728643	0.0144472	0.00460637	0.00261725	0.020624	UNMEASURED	UNMEASURED	UNMEASURED
CLP_UB	-0.0562186	0	0.0302554	0.0546482	0.000523451	0.0431667	0.0160176	0.469849	0.110762	0.0095268	-0.0274288	0.0132956	0.0193677	-0.470896	0.0330821	0.0383166	0.0174832	0.013505	0.013505	0.099665	0.0186348	0.0114112	0.00701424	0.0333961	UNMEASURED	UNMEASURED	UNMEASURED
CLP_MEDIAN	-0.0684673	0	0.0237647	0.0457496	-0.00376884	0.0402917	0.0108878	0.429439	0.0989322	0.0053392	-0.0333961	0.0103643	0.0158082	-0.606889	0.0271147	0.0322446	0.013191	0.0113065	0.0126675	0.0862647	0.016541	0.00795645	0.00481574	0.0270101	UNMEASURED	UNMEASURED	UNMEASURED
LELP_LB	-0.0697888	0	0.0150367	0.0367309	-0.00734619	0.03875	0.00631313	0.375689	0.0710514	-0.0149219	-0.0321396	0.00734619	0.0126263	-0.706038	0.0219238	0.025023	0.00539486	0.00998623	0.0121671	0.0618687	0.0150367	0.00172176	0.000688705	0.0187098	UNMEASURED	UNMEASURED	UNMEASURED
LELP_UB	-0.0470615	0	0.0306474	0.0637052	0.00252525	0.0443333	0.0145776	0.474403	0.0934343	-0.000918274	-0.0215794	0.0154959	0.0269743	-0.439968	0.0374197	0.0429293	0.0128558	0.0162994	0.0138889	0.0953857	0.0254821	0.00814968	0.00677227	0.0390266	UNMEASURED	UNMEASURED	UNMEASURED
LELP_MEDIAN	-0.0584252	0	0.0228421	0.0501607	-0.00241047	0.0415417	0.0104454	0.425046	0.0821855	-0.00792011	-0.0268595	0.0114784	0.0198577	-0.573003	0.0296143	0.0339761	0.00918274	0.0130854	0.0129706	0.0786272	0.0203168	0.00493572	0.00367309	0.0288108	UNMEASURED	UNMEASURED	UNMEASURED
HELP_LB	-0.0563294	0	0.0117302	0.0411779	-0.0138074	0.0308917	0.00610948	0.309629	0.0707478	-0.00305474	0.00965298	0.00757576	0.0100196	-0.486559	0.0174731	0.0262708	0.00439883	0.00733138	0.00965298	0.0403226	0.0119746	0.00134409	0.00183285	0.0128299	UNMEASURED	UNMEASURED	UNMEASURED
HELP_UB	-0.0433773	0	0.0196725	0.0555963	-0.00635386	0.0354917	0.0124633	0.376466	0.0911535	0.00659824	0.014174	0.0136852	0.0138074	-0.301075	0.0218719	0.0377566	0.00989736	0.0114858	0.0111193	0.0609726	0.0163734	0.00574291	0.00598729	0.01674	UNMEASURED	UNMEASURED	UNMEASURED
HELP_MEDIAN	-0.0498534	0	0.0156403	0.0483871	-0.0100196	0.0331917	0.00928641	0.342986	0.0810117	0.00171065	0.0119746	0.0106305	0.0118524	-0.393817	0.0196725	0.0320137	0.007087	0.0094086	0.0103861	0.0505865	0.014174	0.0035435	0.00391007	0.0147849	UNMEASURED	UNMEASURED	UNMEASURED
CLC_LB	0.00335008	0	0.00041876	-0.0108878	-0.000523451	0.001	0	0.0711893	-0.00732831	-0.00628141	-0.0113065	0.00020938	0.000732831	0.0589405	0.00335008	0.000523451	0.00020938	0.00020938	0.00031407	0.00282663	0.000628141	0.00010469	0.00010469	0.00041876	UNMEASURED	UNMEASURED	UNMEASURED
CLC_UB	0.0127722	0	0.00177973	0.00031407	0.00157035	0.00325	0.00146566	0.100503	0.00146566	-0.00115159	-0.00544389	0.00167504	0.00335008	0.0749581	0.00722362	0.0020938	0.00167504	0.00146566	0.0010469	0.0053392	0.00345477	0.00177973	0.00136097	0.00251256	UNMEASURED	UNMEASURED	UNMEASURED
CLC_MEDIAN	0.00806114	0	0.0010469	-0.0053392	0.000523451	0.002125	0.000732831	0.0858459	-0.00293132	-0.00366415	-0.00837521	0.000942211	0.0020938	0.0670017	0.00523451	0.00136097	0.000942211	0.000837521	0.000628141	0.00408292	0.0020938	0.000942211	0.000732831	0.00146566	UNMEASURED	UNMEASURED	UNMEASURED
LELC_LB	0.000918274	0	0.000688705	0.0028696	0.000114784	0.00179167	0	0.0647383	-0.000459137	-0.00459137	-0.0102158	0.000229568	0.000803489	0.0603765	0.00309917	0.00103306	0.000344353	0.000344353	0.000573921	0.0021809	0.000688705	0.000229568	0.000114784	0.000803489	UNMEASURED	UNMEASURED	UNMEASURED
LELC_UB	0.00608356	0	0.00160698	0.00424702	0.00195133	0.0035	0.00126263	0.0812672	0.000803489	-0.00183655	-0.00700184	0.00114784	0.0028696	0.0788567	0.00619835	0.00206612	0.00160698	0.00103306	0.00114784	0.0043618	0.00183655	0.00160698	0.000918274	0.00160698	UNMEASURED	UNMEASURED	UNMEASURED
LELC_MEDIAN	0.00344353	0	0.00114784	0.00355831	0.00103306	0.002625	0.000688705	0.0730028	0.000114784	-0.00321396	-0.00860882	0.000688705	0.00183655	0.0695592	0.00459137	0.00149219	0.000918274	0.000688705	0.000803489	0.00321396	0.00126263	0.000918274	0.000459137	0.00114784	UNMEASURED	UNMEASURED	UNMEASURED
HELC_LB	0.00464321	0	0.000366569	-0.0157625	0.000488759	0.000666667	-0.00012219	0.0700147	-0.00757576	-0.00195503	-0.0114858	0.00012219	0.00134409	0.0851662	0.00403226	0.000366569	0.000244379	0.00012219	0.000244379	0.00415445	0.000244379	0.000366569	0	0.000244379	UNMEASURED	UNMEASURED	UNMEASURED
HELC_UB	0.00806452	0	0.00134409	-0.00415445	0.00195503	0.00220833	0.00109971	0.085044	0.00171065	-0.00012219	-0.0083089	0.00109971	0.00305474	0.100929	0.00672043	0.00134409	0.00146628	0.000855327	0.000733138	0.00598729	0.00109971	0.00146628	0.000855327	0.00134409	UNMEASURED	UNMEASURED	UNMEASURED
HELC_MEDIAN	0.00635386	0	0.000855327	-0.00989736	0.0012219	0.00141667	0.000488759	0.0774682	-0.00293255	-0.000977517	-0.00989736	0.000610948	0.00219941	0.0929863	0.00537634	0.000855327	0.000855327	0.000488759	0.000488759	0.00513196	0.000733138	0.000855327	0.000488759	0.000733138	UNMEASURED	UNMEASURED	UNMEASURED
CM_LB	-0.0313337	3.33772e-05	0.00681167	0.0354207	0.004087	0.015	0.00681167	0.272467	0.0899141	-0.044957	-0.032696	0.00272467	0.00544934	-0.32696	0.012261	0.012261	0.00272467	0.00544934	-0.0149857	0.00953634	0.00953634	0.00136233	0	0.0108987	UNMEASURED	UNMEASURED	UNMEASURED
CM_UB	-0.0217974	4.22324e-05	0.012261	0.0708414	0.0354207	0.02125	0.0136233	0.340584	0.110349	-0.0231597	-0.020435	0.00681167	0.00953634	-0.24522	0.0177103	0.0190727	0.004087	0.0422324	0.0149857	0.0640297	0.0136233	0.00272467	0.00817401	0.016348	UNMEASURED	UNMEASURED	UNMEASURED
CM_MEDIAN	-0.0258844	3.74642e-05	0.00817401	0.053131	0.020435	0.0179167	0.00953634	0.313337	0.100813	-0.0340584	-0.0272467	0.004087	0.00681167	-0.28609	0.0136233	0.0136233	0.00272467	0.00681167	0	0.036783	0.0108987	0.00136233	0.004087	0.012261	UNMEASURED	UNMEASURED	UNMEASURED
LA_LB	-0.020435	2.99714e-05	0.00817401	0.0422324	-0.0108987	0.0195833	0.00544934	0.258844	0.0381454	-0.0272467	-0.0190727	0.004087	0.00681167	-0.32696	0.0149857	0.0136233	0.00272467	0.00544934	-0.00136233	0.0299714	0.0108987	0.00136233	0.00544934	0.012261	UNMEASURED	UNMEASURED	UNMEASURED
LA_UB	-0.0136233	4.15512e-05	0.0136233	0.0667544	0.016348	0.0258333	0.00817401	0.36783	0.0517687	-0.00953634	-0.0108987	0.00953634	0.012261	-0.24522	0.020435	0.020435	0.004087	0.00817401	0.0217974	0.0599427	0.0149857	0.00272467	0.00953634	0.0190727	UNMEASURED	UNMEASURED	UNMEASURED
LA_MEDIAN	-0.0177103	3.54207e-05	0.00953634	0.0544934	0.00272467	0.0229167	0.00681167	0.313337	0.044957	-0.0177103	-0.0149857	0.004087	0.00953634	-0.28609	0.016348	0.016348	0.004087	0.00681167	0.0108987	0.044957	0.012261	0.00272467	0.00681167	0.0149857	UNMEASURED	UNMEASURED	UNMEASURED
LAplus_LB	-0.0354207	3.47395e-05	0.00817401	0.0476817	-0.0190727	0.01625	0.004087	0.231597	0.0299714	-0.0272467	-0.0258844	0.00272467	0.00681167	-0.272467	0.0136233	0.012261	0.00272467	0.00544934	-0.00136233	0.0340584	0.0108987	0.00136233	0.004087	0.012261	UNMEASURED	UNMEASURED	UNMEASURED
LAplus_UB	-0.0272467	4.29135e-05	0.0177103	0.0722037	0.020435	0.02375	0.00817401	0.395077	0.0435947	-0.004087	-0.0149857	0.0108987	0.012261	-0.24522	0.020435	0.0231597	0.00544934	0.00953634	0.032696	0.0708414	0.016348	0.004087	0.0108987	0.020435	UNMEASURED	UNMEASURED	UNMEASURED
LAplus_MEDIAN	-0.0313337	3.88265e-05	0.0108987	0.0599427	0.00136233	0.02	0.00681167	0.313337	0.036783	-0.016348	-0.020435	0.00544934	0.00953634	-0.258844	0.016348	0.016348	0.004087	0.00681167	0.0149857	0.053131	0.012261	0.00272467	0.00681167	0.0149857	UNMEASURED	UNMEASURED	UNMEASURED
nonind_LB	-0.0322885	5.4353e-07	0.0122474	0.0222679	-0.00445358	0.01125	0.00445358	0.251628	0.0868449	-0.00890717	-0.0345153	0.00334019	0.00556698	-0.247174	0.011134	0.011134	0.00334019	0.00445358	0.0155875	0.0222679	0.00668038	-1000	0.00334019	0.0100206	UNMEASURED	UNMEASURED	UNMEASURED
nonind_UB	-0.0256081	9.05884e-07	0.0144741	0.0267215	-0.00222679	0.01875	0.00668038	0.278349	0.0957521	-0.00668038	-0.0278349	0.00556698	0.00779377	-0.222679	0.0133608	0.0133608	0.00556698	0.00668038	0.0200411	0.0267215	0.00890717	0.00407732	0.00556698	0.0122474	UNMEASURED	UNMEASURED	UNMEASURED
nonind_MEDIAN	-0.0289483	7.24707e-07	0.0133608	0.0244947	-0.00334019	0.015	0.00556698	0.264988	0.0912985	-0.00779377	-0.0311751	0.00445358	0.00668038	-0.234927	0.0122474	0.0122474	0.00445358	0.00556698	0.0178143	0.0244947	0.00779377	UNMEASURED	0.00445358	0.011134	UNMEASURED	UNMEASURED	UNMEASURED
ind_LB	-0.0278349	7.44637e-06	0.0122474	0.0378555	-0.00556698	0.0103125	0.00334019	0.231586	0.0946387	-0.00890717	-0.0222679	0.00334019	0.00668038	-0.212659	0.011134	0.0133608	0.00334019	0.00556698	0.0100206	0.0278349	0.00668038	-1000	0.00334019	0.0100206	UNMEASURED	UNMEASURED	UNMEASURED
ind_UB	-0.0233813	1.24106e-05	0.0144741	0.0467626	-0.00334019	0.0171875	0.00556698	0.256081	0.11468	-0.00445358	-0.0178143	0.00556698	0.00890717	-0.192618	0.0133608	0.0155875	0.00556698	0.00779377	0.0122474	0.0345153	0.00890717	0.00407732	0.00556698	0.0122474	UNMEASURED	UNMEASURED	UNMEASURED
ind_MEDIAN	-0.0256081	9.92849e-06	0.0133608	0.0423091	-0.00445358	0.01375	0.00445358	0.243834	0.104659	-0.00668038	-0.0200411	0.00445358	0.00779377	-0.202638	0.0122474	0.0144741	0.00445358	0.00668038	0.011134	0.0311751	0.00779377	UNMEASURED	0.00445358	0.011134	UNMEASURED	UNMEASURED	UNMEASURED
lowgln_LB	-0.0244947	6.73978e-06	0	0.00723707	-0.0133608	0.01875	-0.0122474	0.244947	0	-0.0334019	-0.047876	0	0.00723707	0.161442	0.00723707	0	0	0	0	0.0222679	0	-1000	0	0	-0.0256081	UNMEASURED	UNMEASURED
lowgln_UB	-0.00222679	7.1746e-06	0.0144741	0.029505	0	0.0220833	0	0.28837	0.0356287	0	-0.0256081	0.0128041	0.029505	0.205978	0.029505	0.0128041	0.0144741	0.0194844	0.0178143	0.0445358	0.0161442	0.00407732	0.0144741	0.011134	-0.00334019	UNMEASURED	UNMEASURED
lowgln_MEDIAN	-0.0133608	6.95719e-06	0.00334019	0.018371	-0.00222679	0.0204167	-0.0011134	0.267215	0.0133608	-0.0133608	-0.0367421	0.00167009	0.018371	0.18371	0.018371	0.00167009	0.00334019	0.00835047	0.00668038	0.0334019	0.00501028	UNMEASURED	0.00334019	0	-0.0144741	UNMEASURED	UNMEASURED
highgln_LB	-0.0812779	3.84095e-06	0	0.00556698	-0.0222679	0.0219	-0.0144741	0.221566	0.0879583	-0.0456492	-0.0289483	0	0.0139175	0.244947	0.0122474	0	0	0	0.00222679	0.00723707	0	-1000	0	0.000556698	-0.0389689	UNMEASURED	UNMEASURED
highgln_UB	0	4.13083e-06	0.0144741	0.0278349	0	0.0308333	0	0.264988	0.132494	0	-0.00668038	0.0144741	0.0361854	0.289483	0.0345153	0.011134	0.0144741	0.0144741	0.0244947	0.029505	0.011134	0.00407732	0.0144741	0.0228246	-0.0167009	UNMEASURED	UNMEASURED
highgln_MEDIAN	-0.070144	3.98589e-06	0.00334019	0.0167009	-0.011134	0.02875	-0.00334019	0.24272	0.110226	-0.0233813	-0.0178143	0.00334019	0.0250514	0.267215	0.0233813	0	0.00334019	0.00334019	0.0133608	0.018371	0	UNMEASURED	0.00334019	0.0116907	-0.0278349	UNMEASURED	UNMEASURED
nicolae_LB	-0.0810288	0	0.0096166	0.0553845	0.00195894	0.038	0	0.581805	0.10418	-0.0163838	-0.0516447	0.00463022	0.00427405	-0.570585	0.0192332	0.0224387	0.00783575	0.00783575	0.00035617	0.0698094	0.00552064	-1000	0.00356171	0.00516447	UNMEASURED	-0.00808507	UNMEASURED
nicolae_UB	-0.071056	0	0.0306307	0.112728	0.0724807	0.042	0.012466	0.739588	0.129824	-0.0060549	-0.0391788	0.0185209	0.0466583	-0.465159	0.0470145	0.0384664	0.0138906	0.0192332	0.0142468	0.102221	0.0432747	0.00407732	0.0352609	0.054316	UNMEASURED	-0.00381102	UNMEASURED
nicolae_MEDIAN	-0.0760424	0	0.0201236	0.0840562	0.0372198	0.04	0.00623298	0.660696	0.117002	-0.0112194	-0.0454117	0.0115755	0.0254662	-0.517872	0.0331239	0.0304526	0.0108632	0.0135345	0.00730149	0.0860152	0.0243977	UNMEASURED	0.0194113	0.0297402	UNMEASURED	-0.00594805	UNMEASURED

## Sheet: Table S3 Intracellular fluxes
Enzyme	PGI	PFK	TPI	GAPDH	ENO	PK	HK	LDH	GALK	G6PDH	PPE	PPI	TKT1	TAL	TKT2	PYRm	PDH	SDH	FUS	MDH	CS	ADH	IDH	Glu.m	aKG.m	ME	PC	ACL	GS	GluProMtbl	ASNS	SHMT	CYL	GCS	MAT	PAH	TDH	HAL	PCC	TDO	AKD	GDH	ALT	SBCAD	IVD	TTA	IBD	AASS	AST
Reaction	G6P ↔ F6P	F6P → DHAP + GAP	DHAP ↔ GAP	GAP ↔ 3PG	3PG ↔ PEP	PEP → Pyr	Glc → G6P	Lac↔ Pyr	Gal -> G6P	G6P → Ru5P + CO2	Ru5P ↔ X5P	Ru5P ↔ R5P	X5P + R5P ↔ GAP + S7P	S7P + GAP ↔ E4P + F6P	X5P + E4P ↔ GAP + F6P	PYR ↔ PYRm	Pyr → AcCoA.m + CO2	Suc ↔ Fum	Fum ↔ Mal	Mal ↔ OAA	OAA + AcCoA.m → Cit	aKG.m → Suc + CO2	Cit ↔ aKG.m + CO2	Glu.c → Glu.m	aKG.m → aKG.c	Mal → Pyr + CO2	Pyr + CO2 → OAA	Cit → AcCoA.c + Mal	Gln ↔ Glu.m	Glu <-> Pro	Asp ↔ Asn	Ser ↔ Gly + MEETHF	Ser ↔ Cys	CO2 + MEETHF → Gly	Met + Ser → Methyl + Cys + Suc	Phe → Tyr	Thr → Pyr + CO2	His → FormTHF + Glu.c	PropCoA + CO2 → Suc	Trp → CO2 + CO2 + Ala + aKA	aKA → CO2 + CO2 + AcCoA.m + AcCoA.m	aKG.m ↔ Glu.m	Ala + aKG.c ↔ Pyr + Glu.c	Ile + aKG.c + → AcCoA.m + CO2 + PropCoA + Glu.c	Leu + aKG.c + CO2 → CO2 + AcCoA.m + AcCoA.m + AcCoA.m + Glu.c	Tyr + aKG.c → CO2 + Mal + AcCoA.m + AcCoA.m + Glu.c	Val + aKG.c → Glu.c + CO2 + CO2 + PropCoA	Lys + aKG.c + aKG.c + → Glu.c + Glu.c + aKA	OAA + Glu.c ↔ Asp + aKG.c
SV_LB	0.1402	0.211016	0.2103	0.456545	0.322067	0.322067	0.238555	-0.250358	nan	0	-0.00107296	0.000715308	-0.000536481	-0.000536481	-0.000536481	nan	0.244278	0.311695	0.311695	0.277718	0.292918	0.305615	0.278433	0.00751073	0	0.0346924	0	0.0100143	0.014485	nan	-0.0166309	0.00608011	0.00393419	0.00500715	0.00232475	0	0	0	0.000357654	0.00232475	0.00232475	-0.0479256	-0.0259299	0	0.00715308	0.000894134	0	0	-0.00768956
SV_UB	0.266094	0.2652	0.264664	0.529328	0.51681	0.51681	0.267704	-0.185443	nan	0.111409	0.0734979	0.0379113	0.0366595	0.0366595	0.0366595	nan	0.352825	0.424714	0.424714	0.391631	0.399499	0.417382	0.38716	0.0304006	0.0164521	0.0731402	0.0284335	0.0169886	0.0194921	nan	-0.0139485	0.00786838	0.204041	0.00625894	0.00411302	0.00178827	0.000536481	0.00178827	0.00643777	0.00411302	0.00447067	-0.0239628	-0.0191345	0.00482833	0.0135908	0.00375537	0.0026824	0.00107296	-0.00321888
SV_MEDIAN	0.203147	0.238197	0.237482	0.493026	0.419349	0.419349	0.25304	-0.21799	nan	0.0556152	0.036123	0.0193133	0.0180615	0.0180615	0.0180615	nan	0.298641	0.368205	0.368205	0.334764	0.346209	0.361409	0.332797	0.0189557	0.00822604	0.0540057	0.0141273	0.013412	0.0169886	nan	-0.0153791	0.00697425	0.103898	0.00572246	0.00321888	0.000894134	0.000178827	0.000894134	0.00339771	0.00321888	0.00339771	-0.0359442	-0.0225322	0.00232475	0.010372	0.00232475	0.00125179	0.000536481	-0.00554363
SVGS_LB	0.100682	0.138938	0.138049	0.293743	0.214561	0.214561	0.155546	-0.0940095	nan	0	-0.00133452	0.00103796	-0.00059312	-0.00059312	-0.00059312	nan	0.217972	0.266163	0.266163	0.23013	0.26987	0.260083	0.251335	0.0204626	0.00830368	0.0271352	0	0.0154211	-0.00504152	nan	-0.0197212	0.00355872	0.00088968	0.00177936	0.00192764	0	0	0	0.00088968	0.0014828	0.0014828	-0.0363286	-0.0247628	0.0007414	0.0102313	0.00133452	0	0	-0.0160142
SVGS_UB	0.169929	0.168743	0.167853	0.336151	0.324733	0.324733	0.172005	-0.0736951	nan	0.0609431	0.0394425	0.0215006	0.0197212	0.0197212	0.0197212	nan	0.26898	0.331554	0.331554	0.311091	0.328144	0.32325	0.31124	0.0401839	0.0240214	0.0803677	0.0458185	0.0204626	-0.00311388	nan	-0.0161625	0.00504152	0.10172	0.0029656	0.003707	0.0014828	0.00029656	0.00163108	0.00771056	0.00341044	0.00400356	-0.0161625	-0.0200178	0.00637604	0.0172005	0.00415184	0.00266904	0.00133452	-0.011121
SVGS_MEDIAN	0.135231	0.153915	0.153025	0.314947	0.269573	0.269573	0.163849	-0.0837782	nan	0.0303974	0.0191281	0.0112693	0.00948992	0.00948992	0.00948992	nan	0.243476	0.298932	0.298932	0.270611	0.299081	0.291667	0.281287	0.0303974	0.0161625	0.0538256	0.0229834	0.0179419	-0.00400356	nan	-0.0179419	0.00430012	0.0513049	0.00237248	0.00281732	0.0007414	0.00014828	0.0007414	0.00430012	0.00237248	0.00266904	-0.0262456	-0.0223903	0.00355872	0.01379	0.00281732	0.00133452	0.00059312	-0.0134935
SVM1_LB	0.106481	0.143374	0.14294	0.299769	0.252749	0.252749	0.154225	0.0817419	nan	0	-0.00072338	0.000434028	-0.000289352	-0.000289352	-0.000289352	nan	0.411748	0.537326	0.537326	0.444444	0.488571	0.524595	0.479601	0	0.0447049	0.0724826	0	0.00694444	-0.00737847	nan	-0.0125868	0.00578704	0.00954861	0.00491898	0.00130208	0	0	0	0.00622106	0.00202546	0.00347222	-0.0523727	-0.057581	0.00491898	0.0138889	0.000144676	0	0.000434028	-0.021412
SVM1_UB	0.178964	0.178385	0.177951	0.356047	0.320602	0.320602	0.179977	0.107928	nan	0.0601852	0.0396412	0.0206887	0.0198206	0.0198206	0.0198206	nan	0.476418	0.607639	0.607639	0.536314	0.555122	0.594039	0.546296	0.0036169	0.0541088	0.127315	0.0471644	0.01114	-0.00477431	nan	-0.00665509	0.00752315	0.0655382	0.00651042	0.0041956	0.00260417	0.000434028	0.00318287	0.0141782	0.00477431	0.00868056	-0.0409433	-0.046875	0.0120081	0.0217014	0.00390625	0.00390625	0.00491898	-0.0149016
SVM1_MEDIAN	0.14265	0.16088	0.160446	0.327836	0.286748	0.286748	0.167101	0.0949074	nan	0.0300926	0.0193866	0.0105613	0.00969329	0.00969329	0.00969329	nan	0.44401	0.572483	0.572483	0.490451	0.521846	0.559317	0.512876	0.00188079	0.0493345	0.0998264	0.0235822	0.00896991	-0.00607639	nan	-0.00954861	0.00665509	0.0376157	0.00564236	0.00274884	0.00130208	0.000289352	0.00159143	0.010272	0.00332755	0.00607639	-0.0467303	-0.052228	0.00853588	0.0177951	0.00202546	0.00202546	0.00260417	-0.0182292
SVM2_LB	0.0572203	0.117295	0.116724	0.261844	0.196632	0.196632	0.142979	-0.0502283	nan	0	-0.000856164	0.000570776	-0.000428082	-0.000428082	-0.000428082	nan	0.238014	0.301513	0.301513	0.240439	0.278253	0.296233	0.267409	0.0316781	0	0.0335331	0	0.00856164	-0.00841895	nan	0.000142694	0.00285388	0.00856164	0.00185502	0.000428082	0	0	0.00313927	0.00156963	0.000856164	0.00142694	-0.0352454	-0.0239726	0.00156963	0.0071347	0	0	0	-0.0024258
SVM2_UB	0.157392	0.156821	0.15625	0.312643	0.293236	0.293236	0.159104	-0.0288242	nan	0.0927511	0.0610731	0.0315354	0.0305365	0.0305365	0.0305365	nan	0.295805	0.363299	0.363299	0.330051	0.336473	0.357877	0.326056	0.0406678	0.00271119	0.0916096	0.0537957	0.0128425	-0.00342466	nan	0.00313927	0.00399543	0.0967466	0.00285388	0.0024258	0.00142694	0.00413813	0.00699201	0.00642123	0.0024258	0.00428082	-0.0249715	-0.019121	0.00642123	0.0118436	0.0024258	0.000998858	0.0024258	0.00114155
SVM2_MEDIAN	0.107306	0.136986	0.136558	0.287243	0.244863	0.244863	0.15097	-0.0395263	nan	0.0463756	0.0301084	0.0161244	0.0151256	0.0151256	0.0151256	nan	0.266838	0.332477	0.332477	0.285245	0.307363	0.327055	0.296661	0.0361016	0.00128425	0.0625	0.0269692	0.0107021	-0.00599315	nan	0.00171233	0.00342466	0.0526541	0.00228311	0.00142694	0.00071347	0.00199772	0.00513699	0.00399543	0.00171233	0.00285388	-0.0301084	-0.0215468	0.00399543	0.00941781	0.00114155	0.000570776	0.00128425	-0.00071347
SVM3_LB	0.160558	0.216187	0.215532	0.452007	0.381108	0.381108	0.232548	0.123255	nan	0	-0.00109075	0.00065445	-0.0004363	-0.0004363	-0.0004363	nan	0.620855	0.810209	0.810209	0.670157	0.736693	0.791012	0.723168	0	0.0674084	0.109293	0	0.0104712	-0.0111257	nan	-0.0189791	0.008726	0.0143979	0.0074171	0.00196335	0	0	0	0.00938045	0.0030541	0.0052356	-0.0789703	-0.0868237	0.0074171	0.0209424	0.00021815	0	0.00065445	-0.0322862
SVM3_UB	0.269852	0.268979	0.268325	0.536867	0.483421	0.483421	0.271379	0.16274	nan	0.0907504	0.0597731	0.0311955	0.0298866	0.0298866	0.0298866	nan	0.718368	0.91623	0.91623	0.808682	0.837042	0.895724	0.823735	0.00545375	0.0815881	0.191972	0.0711169	0.0167976	-0.00719895	nan	-0.0100349	0.0113438	0.098822	0.00981675	0.00632635	0.0039267	0.00065445	0.0047993	0.0213787	0.00719895	0.013089	-0.0617365	-0.0706806	0.0181065	0.0327225	0.00589005	0.00589005	0.0074171	-0.0224695
SVM3_MEDIAN	0.215096	0.242583	0.241928	0.494328	0.432373	0.432373	0.251963	0.143106	nan	0.0453752	0.0292321	0.015925	0.0146161	0.0146161	0.0146161	nan	0.669503	0.86322	0.86322	0.739529	0.786867	0.843368	0.773342	0.00283595	0.0743892	0.150524	0.0355585	0.0135253	-0.0091623	nan	-0.0143979	0.0100349	0.056719	0.00850785	0.00414485	0.00196335	0.0004363	0.00239965	0.0154887	0.00501745	0.0091623	-0.0704625	-0.0787522	0.0128709	0.0268325	0.0030541	0.0030541	0.0039267	-0.0274869
SVM4_LB	0.112129	0.148778	0.147906	0.308901	0.241928	0.241928	0.161213	-0.0453752	nan	0	-0.0013089	0.00065445	-0.00065445	-0.00065445	-0.00065445	nan	0.333333	0.394415	0.394415	0.306937	0.369328	0.370637	0.352749	0.0695899	0.0346859	0.0846422	0	0.0100349	-0.0181065	nan	-0.0442845	0.0061082	0.00938045	0.0047993	0	0.00109075	0.0026178	0.00327225	0.0161431	0	0.0017452	-0.0887871	-0.0431937	0.0069808	0	0.00545375	0.00676265	0.0017452	-0.0514834
SVM4_UB	0.189791	0.188918	0.188045	0.376527	0.351222	0.351222	0.191318	-0.0183246	nan	0.0632635	0.0412304	0.0220332	0.0205061	0.0205061	0.0205061	nan	0.414921	0.498473	0.498473	0.414921	0.463133	0.471859	0.45048	0.105366	0.0676265	0.146161	0.0475567	0.0191972	-0.0154887	nan	-0.0335951	0.00850785	0.0964223	0.00676265	0.0021815	0.004363	0.00632635	0.0065445	0.0301047	0.0017452	0.0100349	-0.052356	-0.0355585	0.0185428	0.0052356	0.0102531	0.0139616	0.0095986	-0.039267
SVM4_MEDIAN	0.15096	0.168848	0.167976	0.342714	0.296684	0.296684	0.176265	-0.0318499	nan	0.0316318	0.0200698	0.0113438	0.0100349	0.0100349	0.0100349	nan	0.374127	0.446335	0.446335	0.36082	0.41623	0.421248	0.401614	0.0874782	0.0510471	0.115401	0.0237784	0.0146161	-0.0167976	nan	-0.0390489	0.00719895	0.0527923	0.0056719	0.00109075	0.0026178	0.00458115	0.0047993	0.0231239	0.0008726	0.00589005	-0.0706806	-0.0394852	0.0128709	0.0026178	0.0078534	0.0102531	0.0056719	-0.0453752
BCL2_LB	0.112662	0.168689	0.167678	0.359223	0.290655	0.290655	0.190534	-0.106796	nan	0	-0.00141586	0.00101133	-0.000809061	-0.000809061	-0.000809061	nan	0.327265	0.403722	0.403722	0.328883	0.378236	0.385922	0.35801	0.0540049	0.0339806	0.0865696	0	0.016788	0.0046521	nan	-0.0370146	0.00768608	0.00242718	0.00566343	0	0.000606796	0.00444984	0.00505663	0.0121359	0	0.00768608	-0.106998	-0.0527913	0.00364078	0	0.00627023	0.00546116	0.00728155	-0.0438916
BCL2_UB	0.213592	0.212379	0.211367	0.423341	0.409183	0.409183	0.216019	-0.0618932	nan	0.0889968	0.0580502	0.0309466	0.0291262	0.0291262	0.0291262	nan	0.418285	0.534992	0.534992	0.453883	0.494539	0.511731	0.475526	0.0972896	0.0711974	0.146036	0.0418689	0.0224515	0.013754	nan	-0.0309466	0.009911	0.100324	0.00788835	0.00283171	0.0046521	0.00869741	0.00930421	0.0277104	0.0052589	0.0192152	-0.0627023	-0.0404531	0.0161812	0.0123382	0.0123382	0.0145631	0.0163835	-0.0343851
BCL2_MEDIAN	0.163228	0.190534	0.189523	0.391181	0.349919	0.349919	0.203277	-0.0843447	nan	0.0444984	0.0283172	0.015979	0.0141586	0.0141586	0.0141586	nan	0.372775	0.469458	0.469458	0.391383	0.436286	0.448827	0.416667	0.0756472	0.052589	0.116303	0.0208333	0.0196197	0.00910194	nan	-0.0339806	0.00889968	0.0513754	0.00687702	0.00141586	0.00262945	0.00647249	0.00728155	0.019822	0.00262945	0.0135518	-0.0847492	-0.046521	0.009911	0.00627023	0.00930421	0.009911	0.0117314	-0.0390372
BCL2-M1_LB	0.203755	0.202381	0.20116	0.402778	0.396215	0.396215	0.206349	0.0714286	nan	0	-0.00167888	0.001221	-0.000915751	-0.000915751	-0.000915751	nan	0.499389	0.612485	0.612485	0.599817	0.599206	0.597222	0.575092	0.0506716	0.0202991	0.034188	0	0.0181624	-0.0106838	nan	0.00106838	0.0018315	0.00518926	0	0	0.000152625	0.000763126	0.0018315	0.00869963	0	0.00763126	-0.08837	-0.0401404	0.00869963	0.01221	0.00152625	0	0.00595238	-0.00503663
BCL2-M1_UB	0.239774	0.2384	0.237332	0.474969	0.468254	0.468254	0.242369	0.0903541	nan	0.0102259	0.00549451	0.00488401	0.00274725	0.00274725	0.00274725	nan	0.588065	0.740079	0.740079	0.711386	0.712454	0.720238	0.691392	0.095696	0.0592186	0.0624237	0.00931013	0.0270147	-0.00503663	nan	0.00869963	0.00335775	0.0181624	0.000915751	0.00564713	0.00442613	0.00625763	0.00656288	0.0210623	0.00518926	0.018315	-0.0422772	-0.0257937	0.0210623	0.0291514	0.00793651	0.0018315	0.0149573	0.00473138
BCL2-M1_MEDIAN	0.221764	0.220391	0.21917	0.438797	0.432234	0.432234	0.224359	0.0808913	nan	0.00518926	0.0018315	0.0030525	0.000915751	0.000915751	0.000915751	nan	0.543651	0.676282	0.676282	0.655678	0.65583	0.65873	0.633242	0.0731074	0.0398352	0.0482295	0.00473138	0.0225885	-0.00778388	nan	0.00488401	0.00259463	0.0115995	0.000457875	0.00289988	0.00228938	0.00351038	0.00412088	0.0148046	0.00259463	0.0129731	-0.0653236	-0.032967	0.0148046	0.020757	0.00473138	0.000915751	0.0105311	-0.000152625
BCL2-M2_LB	0.137325	0.138198	0.136998	0.274433	0.268325	0.268325	0.142997	0.0374127	nan	0	-0.00196335	0.00119983	-0.000981675	-0.000981675	-0.000981675	nan	0.321444	0.376309	0.376309	0.369437	0.382199	0.371182	0.353839	0.0375218	0	0.0242147	0	0.0196335	-0.026178	nan	-0.000327225	0.00316318	0.00239965	0.0008726	0	0	0.00141798	0.0004363	0.000327225	0.00632635	0.0112347	-0.0520288	-0.0321771	0.000327225	0.00512653	0.000763525	0	0.00381763	-0.00719895
BCL2-M2_UB	0.165031	0.163503	0.162304	0.325153	0.319045	0.319045	0.167866	0.0481021	nan	0.0131981	0.00719895	0.00599913	0.00359948	0.00359948	0.00359948	nan	0.388089	0.477203	0.477203	0.458879	0.46695	0.469132	0.444917	0.0717714	0.0280323	0.0651178	0.0287958	0.0306501	-0.0152705	nan	0.00534468	0.0061082	0.0177792	0.00327225	0.00425393	0.00316318	0.0052356	0.00359948	0.00894415	0.00948953	0.0176702	-0.0154887	-0.0219241	0.00861693	0.0150524	0.00534468	0.00207243	0.00938045	0.000109075
BCL2-M2_MEDIAN	0.151178	0.150851	0.149651	0.299738	0.293739	0.293739	0.155432	0.0427574	nan	0.0065445	0.0026178	0.00359948	0.0013089	0.0013089	0.0013089	nan	0.354712	0.426702	0.426702	0.414158	0.42452	0.420157	0.399433	0.0546466	0.0139616	0.0446117	0.0143979	0.0250873	-0.0207243	nan	0.00250873	0.00469023	0.0100349	0.00207243	0.00207243	0.00163613	0.00327225	0.00196335	0.00458115	0.0078534	0.014507	-0.0337042	-0.0270506	0.00447208	0.0100349	0.0030541	0.00109075	0.0065445	-0.0034904
BCL2-M3_LB	0.21644	0.214981	0.213684	0.427853	0.420882	0.420882	0.219196	0.0758755	nan	0	-0.0017834	0.00129702	-0.000972763	-0.000972763	-0.000972763	nan	0.53048	0.650616	0.650616	0.63716	0.636511	0.634403	0.610895	0.0538262	0.0215629	0.0363165	0	0.0192931	-0.0113489	nan	0.00113489	0.00194553	0.00551232	0	0	0.000162127	0.000810636	0.00194553	0.00924125	0	0.00810636	-0.0938716	-0.0426394	0.00924125	0.0129702	0.00162127	0	0.00632296	-0.0053502
BCL2-M3_UB	0.254702	0.253243	0.252108	0.50454	0.497406	0.497406	0.257458	0.0959792	nan	0.0108625	0.00583658	0.00518807	0.00291829	0.00291829	0.00291829	nan	0.624676	0.786154	0.786154	0.755674	0.756809	0.765078	0.734436	0.101654	0.0629053	0.06631	0.00988975	0.0286965	-0.0053502	nan	0.00924125	0.0035668	0.0192931	0.000972763	0.0059987	0.00470169	0.00664721	0.00697147	0.0223735	0.00551232	0.0194553	-0.0449092	-0.0273995	0.0223735	0.0309663	0.00843061	0.00194553	0.0158885	0.00502594
BCL2-M3_MEDIAN	0.235571	0.234112	0.232815	0.466115	0.459144	0.459144	0.238327	0.0859274	nan	0.00551232	0.00194553	0.00324254	0.000972763	0.000972763	0.000972763	nan	0.577497	0.718385	0.718385	0.696498	0.69666	0.699741	0.672665	0.0776589	0.0423152	0.0512322	0.00502594	0.0239948	-0.00826848	nan	0.00518807	0.00275616	0.0123217	0.000486381	0.00308041	0.00243191	0.00372892	0.00437743	0.0157263	0.00275616	0.0137808	-0.0693904	-0.0350195	0.0157263	0.0220493	0.00502594	0.000972763	0.0111868	-0.000162127
BCL2-M4_LB	0.225681	0.23168	0.230545	0.461414	0.450713	0.450713	0.235409	-0.0520428	nan	0	-0.00162127	0.000972763	-0.000810636	-0.000810636	-0.000810636	nan	0.517672	0.795396	0.795396	0.738975	0.750486	0.767185	0.727951	0.1631	0.116083	0.0787938	0	0.016537	-0.00988975	nan	-0.00761997	0.0017834	0.0301556	0	0.00113489	0.00259403	0.0042153	0.00389105	0.0173476	0.00291829	0.0205901	-0.214332	-0.0499351	0.0173476	0.0376135	0.00486381	0	0.0147536	-0.0188067
BCL2-M4_UB	0.281453	0.280156	0.279021	0.558528	0.548314	0.548314	0.283885	0	nan	0.0296693	0.0184825	0.0111868	0.00924125	0.00924125	0.00924125	nan	0.648022	0.975519	0.975519	0.900454	0.913586	0.941958	0.893645	0.220493	0.166667	0.120136	0.0236706	0.0259403	-0.00308041	nan	0.00308041	0.00389105	0.0567445	0.0017834	0.00875486	0.00859274	0.0111868	0.0095655	0.0345331	0.0121595	0.035668	-0.156128	-0.0321012	0.0345331	0.0616083	0.0134565	0.00308041	0.0265888	-0.00616083
BCL2-M4_MEDIAN	0.253567	0.255837	0.254864	0.510052	0.499514	0.499514	0.259728	-0.0261025	nan	0.0147536	0.00843061	0.00616083	0.0042153	0.0042153	0.0042153	nan	0.582847	0.885376	0.885376	0.819715	0.832036	0.854572	0.810798	0.191796	0.141375	0.099546	0.0118353	0.0212387	-0.00648508	nan	-0.00226978	0.00275616	0.0434501	0.000810636	0.00486381	0.00551232	0.00761997	0.00680934	0.0259403	0.00745785	0.028048	-0.185311	-0.0410182	0.0259403	0.0496109	0.00907912	0.00162127	0.0205901	-0.0124838
fed-batch_LB	0.102151	0.102823	0.102419	0.204973	0.197043	0.197043	0.082124	0.006048	0.018683	0	-0.00054	0.000403	-0.00027	-0.00027	-0.00027	nan	0.217876	0.209677	0.209677	0.181452	0.225	0.208871	0.217339	0.018817	0.017204	0.025	0.024328	0.006855	-0.01358	nan	-0.0047	0.002688	0.001075	0.001882	0	0	0	0	0.000134	0	0.000134	-0.0121	0.002957	0	0.000403	0	0.000134	0.000134	-0.022316
fed-batch_UB	0.133602	0.133065	0.132661	0.265457	0.259677	0.259677	0.110484	0.010081	0.027823	0.00914	0.00578	0.003629	0.002957	0.002957	0.002957	nan	0.279839	0.273253	0.273253	0.224866	0.287634	0.272177	0.279973	0.041667	0.03293	0.051344	0.047984	0.008468	-0.01169	nan	0.000672	0.002957	0.025	0.002151	0.000538	0.000403	0.001344	0.001613	0.002285	0.000403	0.001747	-0.00363	0.006452	0.001613	0.002688	0.000672	0.000941	0.001747	0.00739
fed-batch_MEDIAN	0.117876	0.117876	0.117608	0.235215	0.22836	0.22836	0.096371	0.008065	0.023253	0.00457	0.002688	0.002016	0.001344	0.001344	0.001344	nan	0.248925	0.241532	0.241532	0.203091	0.256317	0.240457	0.248656	0.030242	0.025134	0.038172	0.036156	0.007661	-0.01263	nan	-0.00202	0.002823	0.013038	0.002016	0.000269	0.000269	0.000672	0.000806	0.00121	0.000134	0.000941	-0.0078	0.004704	0.000806	0.001613	0.000269	0.000538	0.000941	-0.007388
perfusion_LB	0.096691	0.108578	0.108088	0.21875	0.202451	0.202451	0.11201	-0.00306	0	0	-0.00086	0.000613	-0.00037	-0.00037	-0.00037	nan	0.222181	0.235294	0.235294	0.19951	0.23701	0.230882	0.224877	0.006005	0	0.023039	0.014338	0.010539	-0.00551	nan	-0.0049	0.003554	0.007108	0.002328	0	0.000123	0.000368	0	0.003554	0	0	-0.00968	-0.01446	0.002328	0.002696	0.000368	0.00098	0	-0.03002
perfusion_UB	0.127574	0.126838	0.126348	0.252819	0.23848	0.23848	0.129044	-0.00245	0	0.022181	0.014093	0.008211	0.006985	0.006985	0.006985	nan	0.257475	0.274142	0.274142	0.23125	0.274142	0.269363	0.262745	0.041054	0.023775	0.057353	0.035662	0.013235	-0.00441	nan	-0.00368	0.005025	0.023407	0.003799	0.000613	0.000735	0.001961	0	0.005147	0.000858	0.001225	-0.00098	-0.01029	0.003309	0.004289	0.001103	0.002083	0.000735	0.023161
perfusion_MEDIAN	0.112132	0.11777	0.117157	0.235784	0.220466	0.220466	0.120466	-0.0027	0	0.011152	0.006618	0.004412	0.003309	0.003309	0.003309	nan	0.239828	0.254657	0.254657	0.215319	0.255515	0.250123	0.24375	0.023529	0.011887	0.040196	0.025	0.011887	-0.00502	nan	-0.00429	0.004289	0.015196	0.003064	0.000245	0.000368	0.001225	0	0.004412	0.00049	0.000613	-0.00527	-0.01238	0.002819	0.003431	0.000735	0.001471	0.000368	-0.003435
early_LB	0.178926	0.19344	0.19059	0.385524	0.364083	0.364083	0.207814	-0.36771	nan	1.27e-08	-0.00456	0.004179	-0.00228	-0.00228	-0.00228	nan	0.071986	0.098468	0.098468	-0.33965	0.077976	0.098202	0.009397	nan	nan	0.166489	0.072442	0.066844	0.130585	nan	-0.03207	0.013728	0.005294	0.006687	1.27e-08	0	1.27e-08	0	2.53e-08	1.27e-08	2.53e-08	-0.03606	-0.06976	0	0	0	0	1.27e-08	-0.00141
early_UB	0.217667	0.213057	0.209638	0.421112	0.398506	0.398506	0.225431	-0.34929	nan	0.006687	0.017287	0.006687	0.008637	0.008637	0.008637	nan	0.090438	0.125469	0.125469	0.014083	0.092211	0.125025	0.022822	nan	nan	0.52619	0.434802	0.071353	0.134663	nan	-0.02254	0.016173	0.011335	0.008992	0.0029	0.001646	0.000659	0.001684	0.001368	0.001672	0.001938	0.006966	-0.06311	0.001393	0.000899	0.005003	0.000887	0.001102	0.009119
early_MEDIAN	0.198328	0.203267	0.200101	0.403369	0.381332	0.381332	0.216565	-0.35854	nan	0.003293	0.006332	0.005446	0.003166	0.003166	0.003166	nan	0.08118	0.111955	0.111955	-0.16274	0.085106	0.111575	0.016084	nan	nan	0.346378	0.253673	0.069149	0.132599	nan	-0.02736	0.014944	0.008359	0.007852	0.001393	0.000887	0.00038	0.000887	0.000633	0.000887	0.001013	-0.01456	-0.06649	0.00076	0.000507	0.002533	0.000507	0.000507	0.003799
late_LB	-0.33794	0.01597	0.013602	0.193313	0.18693	0.18693	0.123746	-0.08574	nan	1.27e-08	-0.0036	0.021733	-0.0018	-0.0018	-0.0018	nan	0.155091	0.163893	0.163893	0.143896	0.181155	0.155762	0.126963	nan	nan	0.061183	5.19e-05	0.040337	0.011803	-0.01691	-0.04092	0.006041	nan	0.001646	0.000823	0.000253	1.27e-08	0	0.002242	0.000152	0.000798	-0.10664	-0.02525	0.000709	0.005142	0	0.000431	1.27e-08	-0.0269
late_UB	0.186424	0.126634	0.180522	0.362057	0.280636	0.280636	0.209005	-0.06465	nan	0.537665	0.357067	0.18251	0.178533	0.178533	0.178533	nan	0.266388	0.372112	0.372112	0.321695	0.369111	0.362779	0.320327	nan	nan	0.125874	0.048696	0.058156	0.023784	-0.0069	-0.02748	0.009992	nan	0.004243	0.004509	0.00328	0.003356	0.003685	0.010537	0.003749	0.008257	-0.04558	-0.01739	0.005205	0.009258	0.002482	0.006408	0.005826	-0.01227
late_MEDIAN	-0.07573	0.071302	0.097011	0.277736	0.233789	0.233789	0.166413	-0.07523	nan	0.26887	0.176798	0.102077	0.088399	0.088399	0.088399	nan	0.21074	0.267984	0.267984	0.232776	0.275076	0.259245	0.223658	nan	nan	0.093592	0.024316	0.049265	0.017857	-0.0119	-0.03419	0.007979	nan	0.002913	0.00266	0.001773	0.001646	0.0019	0.006332	0.0019	0.004559	-0.07611	-0.02128	0.002913	0.007219	0.001266	0.003419	0.002913	-0.01963
stat_LB	-0.18445	0.042693	0.044896	0.205978	0.200076	0.200076	0.161601	0.024557	nan	1.27e-08	4.56e-11	0.00114	4.42e-11	4.42e-11	0	nan	0.218338	0.205952	0.205952	0.219073	0.2327	0.205268	0.211575	nan	nan	0.003913	0	0.017452	0.000342	-0.00137	-0.03321	0.004433	nan	0.002419	1.27e-08	0	0	nan	0.000722	0	0	0.005167	-0.02772	0.000722	0.001494	1.27e-08	nan	nan	-0.0167
stat_UB	0.16483	0.165172	0.163754	0.327989	0.322695	0.322695	0.170276	0.03959	nan	0.349367	0.231826	0.117908	0.115907	0.115907	0.115907	nan	0.346467	0.344516	0.344516	0.289476	0.365691	0.33959	0.346239	nan	nan	0.027014	0.015729	0.023442	0.006054	0.002736	-0.0262	0.006066	nan	0.003837	0.000874	0.001039	0.000266	nan	0.002837	0.001127	0.001127	0.021973	-0.02286	0.002837	0.006472	0.001786	nan	nan	-0.00914
stat_MEDIAN	-0.00981	0.103932	0.104325	0.266983	0.261386	0.261386	0.165938	0.032073	nan	0.174683	0.115913	0.059524	0.057953	0.057953	0.057953	nan	0.282402	0.275234	0.275234	0.254274	0.299196	0.272429	0.278907	nan	nan	0.015464	0.007865	0.020447	0.003198	0.000684	-0.0297	0.005249	nan	0.003128	0.000437	0.000519	0.000133	nan	0.001779	0.000564	0.000564	0.01357	-0.02529	0.001779	0.003983	0.000893	nan	nan	-0.01292
decline_LB	-0.0374	0.058118	0.05789	0.149215	0.146391	0.146391	0.091071	-0.06174	nan	0	-0.00054	0	-0.00027	-0.00027	-0.00027	nan	0.084676	0.081826	0.081826	0.078546	0.090856	0.081687	0.086056	nan	nan	1.27e-08	1.27e-08	1.27e-08	-0.00215	-0.00323	-0.0337	1.39e-08	nan	1.27e-08	0	1.27e-08	1.27e-08	0	2.53e-08	nan	nan	-0.00799	-0.02886	1.27e-08	0	0.000165	0	0	-0.01996
decline_UB	0.14406	0.144073	0.143566	0.287171	0.284764	0.284764	0.145124	-0.03584	nan	0.166236	0.110575	0.055648	0.055281	0.055281	0.055281	nan	0.229255	0.240058	0.240058	0.229534	0.242148	0.238779	0.240274	nan	nan	0.022404	0.005648	0.008739	0.006573	0.003457	-0.01958	0.003141	nan	0.002495	0.000861	0.001558	0.001925	0.000899	0.003711	nan	nan	0.025785	-0.01814	0.002596	0.00518	0.002875	0.002267	0.002495	-0.00339
decline_MEDIAN	0.053318	0.101064	0.100684	0.218212	0.215552	0.215552	0.118161	-0.04876	nan	0.08308	0.054965	0.027862	0.027482	0.027482	0.027482	nan	0.156915	0.160968	0.160968	0.154002	0.16654	0.160208	0.163121	nan	nan	0.011145	0.002786	0.004433	0.002153	0.000127	-0.0266	0.00152	nan	0.001266	0.00038	0.00076	0.001013	0.000507	0.0019	nan	nan	0.008865	-0.02356	0.001266	0.002533	0.00152	0.00114	0.001266	-0.01165
CLP_LB	0.377303	0.371022	0.366101	0.733982	0.715662	0.715662	0.389028	-0.74288	nan	0	-0.0067	0.005863	-0.00335	-0.00335	-0.00335	nan	0.191688	0.217755	0.217755	0.171901	0.223304	0.201843	0.123534	0	0	0.122802	0.011621	0.092755	0.074121	nan	-0.04292	0.03193	0.028162	0.021776	0.003455	0.000419	0	0.001675	0.003874	0.002827	0.008689	-0.10438	-0.09883	0	0	0	0.003874	0.003245	-0.02094
CLP_UB	0.458229	0.451947	0.447131	0.896043	0.870603	0.870603	0.469849	-0.4709	nan	0.030884	0.013924	0.016541	0.00691	0.00691	0.00691	nan	0.421901	0.466813	0.466813	0.420017	0.458647	0.448807	0.359087	0.015494	0.010469	0.178287	0.05758	0.106889	0.097781	nan	-0.02523	0.038421	0.069305	0.027952	0.011935	0.004711	0.003036	0.007642	0.018216	0.009631	0.02188	-0.07464	-0.07412	0.006281	0.01005	0.001989	0.016541	0.01518	-0.00168
CLP_MEDIAN	0.417818	0.411537	0.406616	0.815013	0.793132	0.793132	0.429439	-0.60689	nan	0.015389	0.003559	0.011202	0.00178	0.00178	0.00178	nan	0.306847	0.342232	0.342232	0.295959	0.340976	0.325377	0.241311	0.007747	0.005235	0.150544	0.034548	0.09977	0.085951	nan	-0.03413	0.035176	0.048681	0.024812	0.007642	0.002513	0.001466	0.004606	0.010992	0.006177	0.015285	-0.08951	-0.08647	0.003141	0.005025	0.001047	0.01026	0.009213	-0.01131
LELP_LB	0.363292	0.357323	0.352273	0.706267	0.686065	0.686065	0.375689	-0.70604	nan	0	-0.00689	0.005969	-0.00344	-0.00344	-0.00344	nan	0.201791	0.186065	0.186065	0.183999	0.226928	0.176653	0.124311	0	0.000918	0.09309	0.014692	0.09596	0.057736	nan	-0.05165	0.0295	0.029844	0.019169	0	0.000918	0	0.001492	0.002296	0	0.00241	-0.08907	-0.09366	0	0	0	0.001492	0.001492	-0.03019
LELP_UB	0.462466	0.456038	0.450987	0.903811	0.875803	0.875803	0.474403	-0.43997	nan	0.035009	0.016873	0.018136	0.008379	0.008379	0.008379	nan	0.419421	0.445248	0.445248	0.417241	0.473485	0.427227	0.370753	0.018825	0.029959	0.148875	0.053834	0.109734	0.080119	nan	-0.02491	0.035354	0.076217	0.024449	0.007117	0.007117	0.009527	0.009527	0.028696	0.006313	0.021579	-0.05774	-0.06933	0.013545	0.013774	0.003329	0.021694	0.019169	-0.00218
LELP_MEDIAN	0.412879	0.40668	0.40163	0.805096	0.780877	0.780877	0.425046	-0.573	nan	0.017447	0.004936	0.012052	0.002525	0.002525	0.002525	nan	0.310606	0.315657	0.315657	0.30062	0.350207	0.301997	0.247475	0.009412	0.015381	0.120983	0.034206	0.102847	0.068871	nan	-0.03822	0.032369	0.05303	0.021809	0.003558	0.004017	0.004821	0.00551	0.015496	0.003214	0.011938	-0.07335	-0.0815	0.006772	0.006887	0.001607	0.011593	0.010331	-0.01618
HELP_LB	0.29741	0.294844	0.290811	0.583089	0.572581	0.572581	0.309629	-0.48656	nan	0	-0.0055	0.004765	-0.00281	-0.00281	-0.00281	nan	0.23216	0.235459	0.235459	0.206012	0.255987	0.233871	0.173876	0	0	0.100196	0.023094	0.076491	0.059873	nan	-0.04594	0.007942	0.023338	0	0	0	0	0.00281	0	0	0.008675	-0.08138	-0.07564	0	0	0	0	0.007576	-0.02102
HELP_UB	0.366935	0.361681	0.357649	0.716887	0.705401	0.705401	0.376466	-0.30108	nan	0.028959	0.014174	0.014785	0.007087	0.007087	0.007087	nan	0.404814	0.423998	0.423998	0.379154	0.437072	0.421432	0.354717	0.008065	0.012341	0.143573	0.059506	0.087854	0.080523	nan	-0.03165	0.01063	0.050098	0.001955	0.005254	0.004277	0.003543	0.00892	0.003177	0.004277	0.020283	-0.06	-0.06134	0.003055	0.003055	0.001955	0.002933	0.018573	-0.00513
HELP_MEDIAN	0.332234	0.328324	0.324169	0.649927	0.639052	0.639052	0.342986	-0.39382	nan	0.014541	0.004277	0.009775	0.002199	0.002199	0.002199	nan	0.318548	0.32979	0.32979	0.292644	0.34653	0.32759	0.264296	0.004032	0.006232	0.121945	0.0413	0.082111	0.070259	nan	-0.03873	0.009286	0.036657	0.000978	0.002688	0.002077	0.001833	0.005865	0.001588	0.002077	0.014418	-0.07075	-0.06855	0.001466	0.001466	0.000978	0.001466	0.013074	-0.01307
CLC_LB	-0.11505	0.012982	0.016646	0.090452	0.07098	0.07098	0.071189	0.058941	nan	0	-0.00052	0.000209	-0.00021	-0.00021	-0.00021	nan	0.15201	0.151696	0.151696	0.151696	0.16227	0.149812	0.160909	0	0.000942	0.002722	0.009003	0.002408	-0.00796	nan	0.000419	0.003769	0.008375	0.003141	0	0	0	0	0	0	0	-0.00785	0.002931	0	0.002094	0.000209	0	0	0.000838
CLC_UB	0.098513	0.098199	0.09799	0.19598	0.163735	0.163735	0.100503	0.074958	nan	0.218907	0.13683	0.067316	0.068363	0.068363	0.068363	nan	0.261411	0.271671	0.271671	0.271671	0.279941	0.269158	0.275335	0.010678	0.014133	0.008794	0.024916	0.008061	0.000733	nan	0.011411	0.0067	0.044912	0.006072	0.001361	0.000733	0.002722	0.001361	0.003559	0.001675	0.001989	0.008061	0.012563	0.002722	0.006072	0.001047	0.001675	0.000838	0.011725
CLC_MEDIAN	-0.00827	0.05559	0.057265	0.143216	0.117358	0.117358	0.085846	0.067002	nan	0.109401	0.068153	0.03371	0.034024	0.034024	0.034024	nan	0.206658	0.211683	0.211683	0.211683	0.221106	0.209485	0.21807	0.005339	0.007538	0.005758	0.01696	0.005235	-0.00366	nan	0.005863	0.005235	0.026591	0.004606	0.000733	0.000419	0.001361	0.000628	0.00178	0.000838	0.000942	0.000105	0.007747	0.001361	0.004083	0.000628	0.000838	0.000419	0.006281
LELC_LB	-0.11054	0.011593	0.011249	0.07989	0.049472	0.049472	0.064738	0.060376	nan	0	-0.00046	0.000344	-0.00023	-0.00023	-0.00023	nan	0.14371	0.142906	0.142906	0.142906	0.154155	0.141873	0.146924	0	0.003099	0.004477	0.002755	0.004477	-0.00138	nan	-0.00356	0.004591	0.009757	0.004017	0	0	0	0	0	0.000115	0.000115	-0.00677	0.000115	0	0.001607	0	0	0	-0.00379
LELC_UB	0.078398	0.078053	0.078168	0.155533	0.124082	0.124082	0.081267	0.078857	nan	0.186065	0.123623	0.062443	0.061869	0.061869	0.061869	nan	0.22865	0.234389	0.234389	0.234389	0.242424	0.232553	0.2368	0.007231	0.010675	0.008609	0.011364	0.008609	-0.00011	nan	-0.00207	0.006428	0.050161	0.005624	0.001263	0.000344	0.000803	0.000803	0.001951	0.001492	0.001492	0.001377	0.005395	0.001951	0.004591	0.000459	0.000459	0.000344	-0.00138
LELC_MEDIAN	-0.01607	0.044766	0.044651	0.117654	0.086777	0.086777	0.073003	0.069559	nan	0.09309	0.061524	0.031336	0.030762	0.030762	0.030762	nan	0.18618	0.18859	0.18859	0.18859	0.198232	0.187213	0.191804	0.003673	0.006887	0.006543	0.007117	0.006543	-0.00069	nan	-0.00275	0.00551	0.029959	0.004821	0.000574	0.00023	0.000459	0.000344	0.001033	0.000803	0.000803	-0.00275	0.002755	0.001033	0.003099	0.00023	0.00023	0.00023	-0.00253
HELC_LB	-0.08297	0.023949	0.021261	0.099096	0.047776	0.047776	0.070015	0.085166	nan	0	-0.00037	0.000122	-0.00012	-0.00012	-0.00012	nan	0.179741	0.191838	0.191838	0.191838	0.199169	0.189638	0.192693	0	0	0.001711	0.009164	0.001588	-0.00806	nan	0.004643	0.004765	0.025904	0.004399	0	0	0	0	0.000855	0.000244	0.000244	-0.00403	0.004521	0.000855	0.003177	0	0	0	0.004154
HELC_UB	0.0837	0.083456	0.083211	0.166544	0.120357	0.120357	0.085044	0.100929	nan	0.16911	0.107649	0.05413	0.053886	0.053886	0.053886	nan	0.25501	0.269062	0.269062	0.269062	0.272849	0.266862	0.26955	0.00672	0.007698	0.005743	0.021994	0.005499	0.001222	nan	0.016007	0.006476	0.068915	0.005987	0.001222	0.000489	0.000611	0.000855	0.00281	0.001466	0.001466	0.008065	0.008187	0.002566	0.005865	0.000733	0.000733	0.000367	0.015152
HELC_MEDIAN	0.000367	0.053641	0.052297	0.13282	0.084066	0.084066	0.077468	0.092986	nan	0.084555	0.053641	0.027126	0.026882	0.026882	0.026882	nan	0.217375	0.23045	0.23045	0.23045	0.235948	0.22825	0.231061	0.003421	0.00391	0.003666	0.01564	0.003543	-0.00342	nan	0.010264	0.005621	0.04741	0.005254	0.000611	0.000244	0.000367	0.000489	0.001833	0.000855	0.000855	0.001955	0.006354	0.001711	0.004521	0.000367	0.000367	0.000244	0.009653
CM_LB	0.217973	0.258844	0.24522	0.517687	0.504064	0.504064	0.272467	-0.24522	nan	0	-0.00272	0.002725	-0.00136	-0.00136	-0.00136	nan	0.24522	0.24522	0.24522	0.062667	0.24522	0.24522	0.20435	nan	nan	0.024522	0	0.035421	0.08174	-0.00545	-0.02861	0.019073	nan	0.016348	0	0	0	0	0	0	0	-0.01907	-0.03406	0	0	0	0	0	0.008174
CM_UB	0.32696	0.32696	0.32696	0.65392	0.65392	0.65392	0.340584	-0.32696	nan	0.080378	0.050406	0.029971	0.025884	0.025884	0.025884	nan	0.395077	0.4087	0.435947	0.354207	0.4087	0.4087	0.36783	nan	nan	0.231597	0.177103	0.050406	0.103537	0.02316	-0.06403	0.025884	nan	0.021797	0.001362	0.036783	0.002725	0.004087	0.004087	0.001362	0.005449	-0.06267	-0.04496	0.002725	0.002725	0.034058	0.004087	0.005449	-0.03815
CM_MEDIAN	0.272467	0.28609	0.28609	0.585804	0.585804	0.585804	0.313337	-0.28609	nan	0.031334	0.019073	0.013623	0.009536	0.009536	0.009536	nan	0.313337	0.313337	0.313337	0.258844	0.313337	0.313337	0.272467	nan	nan	0.055856	0	0.043595	0.092639	0.008174	-0.04632	0.02316	nan	0.019073	0	0.001362	0	0	0	0	0	-0.04087	-0.03951	0	0	0	0	0	-0.01499
LA_LB	0.190727	0.231597	0.231597	0.463194	0.476817	0.476817	0.258844	-0.24522	nan	0	0.025884	0.01771	0.012261	0.012261	0.012261	nan	0.190727	0.136233	0.136233	-0.20435	0.190727	0.136233	0.132146	nan	nan	0.013623	0	0.047682	0.028609	-0.01226	-0.03406	0.016348	nan	0.010899	0	0	0	0	0	0	0	0.009536	-0.02861	0	0	0	0	0	-0.01226
LA_UB	0.32696	0.36783	0.354207	0.722037	0.735661	0.735661	0.36783	-0.32696	nan	0.092639	0.05858	0.034058	0.028609	0.028609	0.028609	nan	0.463194	0.435947	0.435947	0.381454	0.476817	0.422324	0.422324	nan	nan	0.4087	0.395077	0.062667	0.042232	0.012261	-0.05858	0.021797	nan	0.016348	0.001362	0.001362	0.002725	0.005449	0.006812	0.001362	0.005449	-0.02452	-0.03678	0.004087	0.004087	0.004087	0.005449	0.005449	-0.04904
LA_MEDIAN	0.258844	0.28609	0.28609	0.585804	0.599427	0.599427	0.313337	-0.28609	nan	0.044957	0.025884	0.01771	0.013623	0.013623	0.013623	nan	0.32696	0.272467	0.272467	0.231597	0.32696	0.272467	0.272467	nan	nan	0.039508	0	0.054493	0.035421	0	-0.04632	0.019073	nan	0.013623	0	0	0	0	0.001362	0	0	-0.00681	-0.0327	0	0	0	0.001362	0	-0.03133
LAplus_LB	0.177103	0.20435	0.20435	0.435947	0.44957	0.44957	0.231597	-0.24522	nan	0	-0.00409	0.002725	-0.00136	-0.00136	-0.00136	nan	0.190727	0.149857	0.16348	-0.05994	0.20435	0.149857	0.149857	nan	nan	0.020435	0	0.038145	0.021797	-0.02316	-0.03951	0.014986	nan	0.013623	0	0	0	0	0	0	0	0.010899	-0.03951	0	0	0	0	0	-0.01635
LAplus_UB	0.381454	0.381454	0.381454	0.762907	0.776531	0.776531	0.395077	-0.27247	nan	0.128059	0.08174	0.046319	0.04087	0.04087	0.04087	nan	0.544934	0.544934	0.544934	0.463194	0.558557	0.53131	0.517687	nan	nan	0.395077	0.340584	0.057218	0.035421	0.010899	-0.06403	0.02316	nan	0.020435	0.001362	0.004087	0.005449	0.006812	0.010899	0.001362	0.009536	-0.03542	-0.05041	0.005449	0.006812	0.006812	0.008174	0.008174	-0.06267
LAplus_MEDIAN	0.272467	0.28609	0.28609	0.585804	0.61305	0.61305	0.313337	-0.25884	nan	0.042232	0.024522	0.016348	0.012261	0.012261	0.012261	nan	0.36783	0.340584	0.340584	0.28609	0.381454	0.340584	0.32696	nan	nan	0.057218	0	0.047682	0.028609	-0.00545	-0.05177	0.020435	nan	0.016348	0	0	0	0.001362	0.004087	0	0.001362	-0.01226	-0.04496	0.001362	0.001362	0.001362	0.002725	0.001362	-0.03951
nonind_LB	0.179257	0.221566	nan	0.462059	nan	nan	0.251628	-0.21155	nan	0.034515	nan	nan	0.011134	0.010021	0.011134	0.181484	0.262761	0.293937	0.293937	0.18371	0.293937	0.287256	0.201525	nan	0.075711	0.101319	0	0.075711	0.081278	nan	nan	nan	nan	nan	nan	nan	nan	nan	nan	nan	nan	-0.0835	-0.22157	nan	nan	nan	nan	nan	-0.00668
nonind_UB	0.207092	0.234927	nan	0.488781	nan	nan	0.260535	-0.25719	nan	0.06569	nan	nan	0.021155	0.021155	0.020041	0.221566	0.303957	0.348493	0.348493	0.2327	0.337359	0.342926	0.247174	nan	0.093525	0.151422	0.030062	0.093525	0.090185	nan	nan	nan	nan	nan	nan	nan	nan	nan	nan	nan	nan	-0.09798	-0.24829	nan	nan	nan	nan	nan	-0.01225
nonind_MEDIAN	0.193731	0.228246	nan	0.47542	nan	nan	0.256081	-0.23715	nan	0.050103	nan	nan	0.016701	0.015588	0.015588	0.201525	0.282803	0.321771	0.321771	0.208205	0.315091	0.315091	0.224906	nan	0.084618	0.125814	0.014474	0.084618	0.085731	nan	nan	nan	nan	nan	nan	nan	nan	nan	nan	nan	nan	-0.0913	-0.23493	nan	nan	nan	nan	nan	-0.00891
ind_LB	0.18037	0.209318	nan	0.429771	nan	nan	0.231586	-0.1826	nan	0.017814	nan	nan	0.004454	0.004454	0.004454	0.193731	0.29839	0.341813	0.341813	0.218226	0.334019	0.335132	0.249401	nan	0.070144	0.12136	0	0.070144	0.091298	nan	nan	nan	nan	nan	nan	nan	nan	nan	nan	nan	nan	-0.08907	-0.20932	nan	nan	nan	nan	nan	-0.02115
ind_UB	0.208205	0.221566	nan	0.459833	nan	nan	0.244947	-0.22268	nan	0.045649	nan	nan	0.012247	0.013361	0.012247	0.237153	0.358514	0.426431	0.426431	0.273896	0.394142	0.421977	0.315091	nan	0.085731	0.161442	0.024495	0.085731	0.107999	nan	nan	nan	nan	nan	nan	nan	nan	nan	nan	nan	nan	-0.108	-0.24049	nan	nan	nan	nan	nan	-0.03006
ind_MEDIAN	0.194844	0.215999	nan	0.444245	nan	nan	0.238267	-0.20375	nan	0.031175	nan	nan	0.008907	0.008907	0.008907	0.214885	0.328452	0.384122	0.384122	0.24606	0.364081	0.378555	0.282803	nan	0.077938	0.141401	0.012247	0.077938	0.099092	nan	nan	nan	nan	nan	nan	nan	nan	nan	nan	nan	nan	-0.09909	-0.22602	nan	nan	nan	nan	nan	-0.02561
lowgln_LB	0.217112	0.243834	nan	0.499915	nan	nan	0.244947	-0.16478	nan	0.015588	nan	nan	0.004454	0.004454	0.004454	0.311751	0.345153	0.365194	0.365194	0.315091	0.380781	0.35406	0.337359	nan	0	0	0.00668	0.018928	0	nan	nan	nan	nan	nan	0	nan	0	0	nan	nan	nan	-0.01893	-0.24383	0	0	0	0	0	0
lowgln_UB	0.247174	0.253854	nan	0.509935	nan	nan	0.28837	-0.20932	nan	0.045649	nan	nan	0.011134	0.011134	0.011134	0.387462	0.351833	0.371874	0.371874	0.300617	0.388575	0.361854	0.34738	nan	-0.0334	0.152535	0.032288	0.06235	0.034515	nan	nan	nan	nan	nan	0.038969	nan	0.079051	0.060123	nan	nan	nan	-0.02004	-0.25385	0.079051	0.079051	0.079051	0.038969	0.079051	0.011134
lowgln_MEDIAN	0.2327	0.249401	nan	0.505482	nan	nan	0.267215	-0.18705	nan	0.030062	nan	nan	0.008907	0.008907	0.008907	0.358514	0.34738	0.368534	0.368534	0.30841	0.383008	0.3574	0.341813	nan	-0.00445	0.063464	0.018928	0.041196	0.012247	nan	nan	nan	nan	nan	0.003711	nan	0.005938	0.005196	nan	nan	nan	-0.02004	-0.2494	0.005938	0.005938	0.005938	0.003711	0.005938	0
highgln_LB	0.181484	0.212659	nan	0.438678	nan	nan	0.221566	-0.21489	nan	0.038969	nan	nan	0.011134	0.011134	0.011134	0.201525	0.213772	0.269442	0.269442	0.202638	0.224906	0.259421	0.172576	nan	0	0.001113	0	0.031175	0.075711	nan	nan	nan	nan	nan	0	nan	0	0	nan	nan	nan	-0.00334	-0.21266	0	0	0	0	0	0
highgln_UB	0.195958	0.218226	nan	0.443132	nan	nan	0.264988	-0.25831	nan	0.054556	nan	nan	0.015588	0.015588	0.015588	0.283916	0.218226	0.275009	0.275009	0.174803	0.230473	0.264988	0.178143	nan	-0.02783	0.169236	0.012247	0.074598	0.120247	nan	nan	nan	nan	nan	0.031175	nan	0.033402	0.030062	nan	nan	nan	-0.00445	-0.21823	0.033402	0.033402	0.033402	0.031175	0.033402	0.018928
highgln_MEDIAN	0.188164	0.214885	nan	0.440905	nan	nan	0.24272	-0.23715	nan	0.047876	nan	nan	0.013361	0.013361	0.013361	0.252741	0.215999	0.271669	0.271669	0.189277	0.227133	0.261648	0.174803	nan	0	0.082391	0.004454	0.05233	0.097979	nan	nan	nan	nan	nan	0.00334	nan	0.001856	0.004082	nan	nan	nan	-0.00334	-0.21489	0.001856	0.001856	0.001856	0.00334	0.001856	0.018928
nicolae_LB	0.044877	0.044877	nan	nan	1.04304	0.940468	0.581805	-0.46498	nan	nan	nan	nan	nan	nan	nan	0.646449	0.787849	0.989798	0.989798	0.822932	0.942961	0.989798	0.001781	0.118249	0.001603	0.271046	0.094207	0.052223	0.166332	nan	-0.05538	0.059302	nan	nan	nan	nan	nan	nan	nan	nan	nan	-0.28227	-0.11308	0	0	0	nan	0	-0.07711
nicolae_UB	0.171852	0.171852	nan	nan	1.08187	0.979113	0.739588	-0.57059	nan	nan	nan	nan	nan	nan	nan	0.685094	0.83148	1.03485	1.03485	0.775205	0.991757	1.03485	0.150482	0.14692	0.008904	0.355814	0.114153	0.087039	0.17488	nan	-0.11255	0.062686	nan	nan	nan	nan	nan	nan	nan	nan	nan	-0.3202	-0.40194	0.28743	0.28743	0.28743	nan	0.28743	-0.13571
nicolae_MEDIAN	0.11718	0.11718	nan	nan	1.06477	0.962195	0.660696	-0.51787	nan	nan	nan	nan	nan	nan	nan	0.668176	0.811713	1.0174	1.0174	0.810466	0.977154	1.0174	0.120386	0.133208	0.005164	0.295265	0.106139	0.069631	0.170249	nan	-0.08406	0.061439	nan	nan	nan	nan	nan	nan	nan	nan	nan	-0.28672	-0.18859	0.032981	0.032981	0.032981	nan	0.032981	-0.10649
[truncated: 7 more columns]

## Sheet: Table S4a iCHO1766 Mapping
Enzyme	Reaction	reaction in iCHO1766	ID in iCHO1766	Pathway	Direction
PGI	G6P ↔ F6P	g6p_c <=> f6p_c	PGI	s	1
PFK	F6P → DHAP + GAP	atp_c + f6p_c => h_c + adp_c + fdp_c	PFK	p1	1
		h2o_c + fdp_c => pi_c + f6p_c	FBP	p1	-1
		utp_c + f6p_c => h_c + udp_c + fdp_c	r0191	p1	1
		fdp_c <=> dhap_c + g3p_c	FBA	s	1
TPI	DHAP ↔ GAP	dhap_c <=> g3p_c	TPI	s	1
GAPDH	GAP ↔ 3PG	nad_c + pi_c + g3p_c <=> h_c + nadh_c + 13dpg_c	GAPD	s	1
		h2o_c + 13dpg_c => h_c + pi_c + 3pg_c	ACYP	p1	1
		atp_c + 3pg_c <=> adp_c + 13dpg_c	PGK	p1	-1
		13dpg_c + g1p_c => h_c + 3pg_c + g16bp_c	GBPS	p1	1
		13dpg_c <=> 23dpg_c	DPGM	p1	1
ENO	3PG ↔ PEP	2pg_c <=> 3pg_c	PGM	s	-1
		2pg_c <=> h2o_c + pep_c	ENO	s	1
PK	PEP → Pyr	h_c + dtdp_c + pep_c => pyr_c + dttp_c	PYK6	p1	1
		h_c + adp_c + pep_c => atp_c + pyr_c	PYK	p1	1
		h_c + cdp_c + pep_c => pyr_c + ctp_c	PYK4	p1	1
		h_c + udp_c + pep_c => pyr_c + utp_c	PYK2	p1	1
		h_c + pep_c + dadp_c => pyr_c + datp_c	r0280	p1	1
		h_c + pep_c + dgdp_c => pyr_c + dgtp_c	AGPOP	p1	1
		h2o_c + pep_c => pi_c + pyr_c	PGAM1_PhosHydro	p1	1
		h_c + gdp_c + pep_c => pyr_c + gtp_c	PYK3	p1	1
HK	Glc → G6P	atp_c + glc_D_c => h_c + adp_c + g6p_c	HEX1	p1	1
		glc_D_c + itp_c => h_c + idp_c + g6p_c	r0354	p1	1
		glc_D_c + datp_c => h_c + g6p_c + dadp_c	r0355	p1	1
		adp_c + glc_D_c => h_c + amp_c + g6p_c	GK_adp	p1	1
		g6p_r + h2o_r --> glc_D_r + pi_r	G6PPer	p1	-1
		cbp_r + glc_D_r + h_r --> co2_r + g6p_r + nh4_r	CBPPer	p1	1
LDH	Lac↔ Pyr	nad_c + lac_D_c <=> h_c + nadh_c + pyr_c	LDH_D	p1	1
		nad_c + lac_L_c <=> h_c + nadh_c + pyr_c	LDH_L	p1	1
		lac_L_m + nad_m <=> h_m + nadh_m + pyr_m	LDH_Lm	p1	1
		lac_L_x + nad_x <=> h_x + nadh_x + pyr_x	r0173	p1	1
G6PDH	G6P → Ru5P + CO2	nadp_c + g6p_c <=> h_c + nadph_c + 6pgl_c	G6PDH2r	p1	1
		g6p_r + nadp_r <=> 6pgl_r + h_r + nadph_r	G6PDH2er	p1	1
		h2o_c + 6pgl_c => h_c + 6pgc_c	PGL	p2	1
		6pgl_r + h2o_r --> 6pgc_r + h_r	PGLer	p2	1
		nadp_c + 6pgc_c => nadph_c + CO2_c + ru5p_D_c	GND	p3	1
		6pgc_r + nadp_r --> co2_r + nadph_r + ru5p_D_r	GNDer	p3	1
PPE	Ru5P ↔ X5P	ru5p_D_c <=> xu5p_D_c	RPE	s	1
PPI	Ru5P ↔ R5P	r5p_c <=> ru5p	RPI	s	-1
TKT1	X5P + R5P ↔ GAP + S7P	r5p_c + xu5p_D_c <=> g3p_c + s7p_c	TKT1	s	1
TAL	S7P + GAP ↔ E4P + F6P	g3p_c + s7p_c <=> f6p_c + e4p_c	TALA	s	1
TKT2	X5P + E4P ↔ GAP + F6P	xu5p_D_c + e4p_c <=> g3p_c + f6p_c	TKT2	s	1
PDH	Pyr → AcCoA.m + CO2	nad_m + coa_m + pyr_m => nadh_m + co2_m + accoa_m	PDHm	s	1
SDH	Suc ↔ Fum	fad_m + succ_m <=> fadh2_m + fum	SUCD1m	s	1
FUS	Fum ↔ Mal	h2o_m + fum <=> mal_L_m	FUMm	p1	1
		fuc + h2o_c <=> mal_L_c	FUM	p1	1
MDH	Mal ↔ OAA	nad_m + mal_L_m <=> h_m + nadh_m + oaa_m	MDHm	p1	1
		nad_c + mal_L_c <=> h_c + nadh_c + oaa_c	MDH	p1	1
		mal_L_x + nad_x <=> h_x + nadh_x + oaa_x	MDHp	p1	1
CS	OAA + AcCoA.m → Cit	h2o_m + accoa_m + oaa_m => h_m + coa_m + cit_m	CSm	s	1
ADH	aKG.m → Suc + CO2	nad_m + akg_m + coa_m => nadh_m + co2_m + succoa_m	AKGDm	s	1
IDH	Cit ↔ aKG.m + CO2	cit_m <=> icit_m	ACONTm	p1	1
		cit_c <=> icit_c	ACONT	p1	1
		nad_m + icit_m => nadh_m + akg_m + co2_m	ICDHxm	p2	1
		nadp_m + icit_m <=> nadph_m + akg_m + co2_m	ICDHym	p2	1
		icit_c + nadp_c --> akg_c + co2_c + nadph_c	ICDHyr	p2	1
		icit_x + nadp_x --> akg_x + co2_x + nadph_x	ICDHyp	p2	1
ME	Mal → Pyr + CO2	nadp_m + mal_L_m => co2_m + nadph_m + pyr_m	ME2m	p1	1
		nad_m + mal_L_m => co2_m + nadh_m + pyr_m	ME1m	p1	1
		mal_L_c + nadp_c --> co2_c + nadph_c + pyr_c	ME2	p1	1
PC	Pyr + CO2 → OAA	atp_m + hco3_m + pyr_m => h_m + adp_m + pi_m + oaa_m	PCm	p1	1
		h_c + oaa_c => co2_c + pyr_c	OAADC	p1	-1
ACL	Cit → AcCoA.c + Mal	atp_c + coa_c + cit_c => pi_c + adp_c + accoa_c + oaa_c	ACITL	s	1
GS	Gln ↔ Glu.m	h2o_c + gln_L_c => glu_L_c + nh4_c	GLUN	p1	1
		h2o_c + atp_c + gln_L_c + xmp_c => h_c + glu_L_c + amp_c + ppi_c + gmp_c	GMPS2	p1	1
		h2o_c + atp_c + gln_L_c + fgac => h_c + pi_c + adp_c + glu_L_c + fprac	PRFGS	p1	1
		h2o_c + atp_c + gln_L_c + asp_L_c => h_c + glu_L_c + ppi_c + amp_c + asn_L_c	ASNS1	p1	1
		gln_L_c + f6p_c => glu_L_c + gam6p_c	GF6PTA	p1	1
		nh4_c + atp_c + glu_L_c => h_c + adp_c + pi_c + gln_L_c	GLNS	p1	-1
		h2o_c + atp_c + gln_L_c + utp_c => 2.0*h_c + pi_c + adp_c + glu_L_c + ctp_c	CTPS2	p1	1
		2.0*h_c + gln_L_c + 2kmb_c => glu_L_c + met_L_c	UNK2_cho	p1	1
		h2o_c + gln_L_c + prpp_c => glu_L_c + ppi_c + prac	GLUPRT	p1	1
		h2o_c + atp_c + gln_L_c + dnad_c => h_c + nad_c + glu_L_c + ppi_c + amp_c	NADS2	p1	1
		h2o_c + hco3_c + 2.0*atp_c + gln_L_c => 2.0*h_c + pi_c + 2.0*adp_c + glu_L_c + cbp_c	CBPS	p1	1
		gln_L_m + h2o_m => glu_L_m + nh4_m	GLUNm	p1	1
ASNS	Asp ↔ Asn	h2o_c + asn_L_c => nh4_c + asp_L_c	ASNN	p1	-1
		asp_L_c + atp_c + gln_L_c + h2o_c => amp_c + asn_L_c + glu_L_c + h_c + ppi_c	ASNS1	p1	1
		asn_L_m + h2o_m => asp_L_m + nh4_m	ASNNm	p1	-1
SHMT	Ser ↔ Gly + MEETHF	ser_L_m + thf_m <=> gly_m + h2o_m + mlthf_m	GHMT2rm	s	1
CYL	Ser ↔ Cys	HC00250_c + h_c + ser_L_c => cys_L_c + h2o_c	r0210	s	1
GCS	CO2 + MEETHF → Gly	gly_m + nad_m + thf_m <=> co2_m + mlthf_m + nadh_m + nh4_m	GLYCLm	s	-1
MAT	Met + Ser → Methyl + Cys + Suc	atp_c + h2o_c + met_L_c => amet_c + pi_c + ppi_c	METAT	s	1
		CE5626_c + amet_c => CE5627_c + ahcys_c + h_c	RE1920C	p1	1
		amet_c + dopa_c => 3moxtyr_c + ahcys_c + h_c	DOPAMT	p1	1
		C05298_c + amet_c <=> C05299_c + ahcys_c + h_c	RE1630C	p1	1
		CE3087_c + amet_c => C09209_c + ahcys_c + h_c	RE2477C	p1	1
		amet_c + bgly_c => CE2934_c + ahcys_c + h_c	RE2127C	p1	1
		amet_c + gudac_c <=> ahcys_c + creat_c + h_c	GACMTRc	p1	1
		CE1918_c + amet_c => CE6205_c + ahcys_c + h_c	RE2562C	p1	1
		C09642_c + amet_c => CE2196_c + ahcys_c + h_c	RE2384C	p1	1
		amet_c + ind3ac_c => CE2122_c + ahcys_c	RE2133C	p1	1
		amet_c + cbl2_c => C06453_c + ahcys_c + 4.0 h_c	RE2493C	p1	1
		amet_c + hestratriol_c <=> CE2186_c + ahcys_c + h_c	RE1628C	p1	1
		amet_c + gly_c => ahcys_c + h_c + sarcs_c	GNMT	p1	1
		C09642_c + amet_c => C09640_c + ahcys_c + h_c	RE1922C	p1	1
		adrnl_c + amet_c => ahcys_c + h_c + mepi_c	SALMCOM2	p1	1
		C05301_c + amet_c <=> C05302_c + ahcys_c + h_c	RE2386C	p1	1
		amet_c + ncac => 1mncac + ahcys_c	NNMT	p1	1
		7.0 amet_c + 2.0 h2o_c => 6.0 HC01797_c + 7.0 ahcys_c + co2_c + 7.0 h_c	r0800	p1	7
		amet_c + srtn_c => ahcys_c + h_c + nmthsrtn_c	SRTNMTX	p1	1
		C04308_c + amet_c => ahcys_c + pchol_cho_c	RE3511C	p1	1
		C05298_c + amet_c <=> CE2184_c + ahcys_c + h_c	RE1631C	p1	1
		amet_c + nrpphr_c => ahcys_c + h_c + normete_L_c	SALMCOM	p1	1
		amet_c + ethamp_c <=> HC00718_c + ahcys_c + h_c	r0480	p1	1
		amet_c + nrpphr_c => adrnl_c + ahcys_c + h_c	NORANMT	p1	1
		34dhpha_c + amet_c => ahcys_c + h_c + homoval_c	34DHPHAMT	p1	1
		C09642_c + amet_c => CE4890_c + ahcys_c + h_c	RE1923C	p1	1
		34dhphe_c + amet_c => CE2176_c + ahcys_c + h_c	RE2122C	p1	1
		HC00718_c + amet_c <=> HC01842_c + ahcys_c + 2.0 h_c	r0788	p1	1
		C05301_c + amet_c <=> CE2183_c + ahcys_c + h_c	RE1627C	p1	1
		amet_c + hista_c => ahcys_c + h_c + mhista_c	SAMHISTA	p1	1
		HC01842_c + amet_c <=> ahcys_c + cholp_c	r0789	p1	1
		C01241_c + amet_c => C04308_c + ahcys_c + 2.0 h_c	RE0066C	p1	1
		amet_c + tyc => C02442_c + ahcys_c + h_c	RE2124C	p1	1
		CE2180_c + amet_c <=> CE2189_c + ahcys_c + h_c	RE1629C	p1	1
		C04308_r + amet_r --> ahcys_r + pchol_cho_r	RE3511R	p1	1
		C01241_r + amet_r --> C04308_r + ahcys_r + 2.0 h_r	RE0066R	p1	1
		3.0 amet_r + pe_cho_r --> 3.0 ahcys_r + 3.0 h_r + pchol_cho_r	PETOHMr_cho	p1	3
		C05298_r + amet_r <=> C05299_r + ahcys_r + h_r	RE1630R	p1	1
		3.0 amet_m + pe_cho_m --> 3.0 ahcys_m + 3.0 h_m + pchol_cho_m	PETOHMm_cho	p1	3
		2dpmhobq_m + amet_m --> ahcys_m + h_m + q10_m	COQ3m	p1	1
		C04308_m + amet_m --> ahcys_m + pchol_cho_m	RE3511M	p1	1
		2dp6mobq_m + amet_m --> 2dp6mobq_me_m + ahcys_m + h_m	COQ5m	p1	1
		3dpdhb_m + amet_m --> 3dpdhb_me_m + ahcys_m + h_m	DHDPBMTm	p1	1
		C01241_m + amet_m --> C04308_m + ahcys_m + 2.0 h_m	RE0066M	p1	1
		amet_n + peplys_n --> Nmelys_n + ahcys_n	LYSMTF1n	p1	1
		Ndmelys_n + amet_n --> Ntmelys_n + ahcys_n	LYSMTF3n	p1	1
		amet_n + dna_n --> ahcys_n + dna5mtc_n + h_n	DNAMTn	p1	1
		Nmelys_n + amet_n --> Ndmelys_n + ahcys_n	LYSMTF2n	p1	1
		ahcys_c + h2o_c <=> adn_c + hcys_L_c	AHCi	s	1
		hcys_L_c + ser_L_c => cyst_L_c + h2o_c	CYSTS	s	1
		h2o_c + cyst_L_c => nh4_c + 2obut_c + cys_L_c	CYSTGL	s	1
		nad_c + coa_c + 2obut_c => nadh_c + co2_c + ppcoa_c	OBDHc	p2	1
		nad_m + coa_m + 2obut_m <=> nadh_m + ppcoa_m + co2_m	OBDHm	p2	1
PAH	Phe → Tyr	o2_c + phe_L_c + thbpt_c => h2o_c + tyr_L_c + dhbpt_c	PHETHPTOX	p1	1
		o2_c + phe_L_c + thbpt_c => tyr_L_c + thbpt4acac	PHETHPTOX2	p1	1
TDH	Thr → Pyr + CO2	thr_L_c => acald_c + gly_c	THRA	s	1
		ser_L_c + thf_c <=> gly_c + h2o_c + mlthf_c	GHMT2r	s	-1
		nad_c + thr_L_c => h_c + nadh_c + 2aobut_c	THRD	p1	1
		nad_m + thr_L_m <=> 2aobut_m + h_m + nadh_m	R01465m	p1	1
		gly_m + accoa_m <=> coa_m + 2aobut_m	GLYATm	s	-1
		ser_L_c => nh4_c + pyr_c	SERD_L	s	1
HAL	His → FormTHF + Glu.c	his_L_c => nh4_c + urcan_c	HISDr	s	1
		h2o_c + urcan_c => 4izp_c	URCN	s	1
		h2o_c + 4izp_c => h_c + forglu_c	IZPN	s	1
		h_c + forglu_c + thf_c => glu_L_c + 5forthf_c	GluForTx	s	1
PCC	PropCoA + CO2 → Suc	atp_m + ppcoa_m + hco3_m => h_m + adp_m + mmcoa_S_m + pi_m	PPCOACm	p1	1
		h_m + mmcoa_S_m => co2_m + ppcoa_m	MMCDm	p1	-1
		h_x + mmcoa_S_x --> co2_x + ppcoa_x	MMCDp	p1	-1
		mmcoa_R_m <=> mmcoa_S_m	MMEm	s	-1
		mmcoa_R_m <=> succoa_m	MMMm	s	1
TDO	Trp → CO2 + CO2 + Ala + aKA	o2_c + trp_L_c => Lfmkynr_c	TRPO2	s	1
		Lfmkynr_c + h2o_c => Lkynr_c + for_c + h_c	FKYNH	s	1
		Lkynr_c + h_c + nadph_c + o2_c => h2o_c + hLkynr_c + nadp_c	KYN3OX	s	1
		h2o_c + hLkynr_c => 3hanthrn_c + ala_L_c	HKYNH	s	1
		3hanthrn_c + o2_c => cmusa_c + h_c	3HAO	s	1
		cmusa_c + h_c => am6sa_c + co2_c	PCLAD	s	1
		am6sa_c + h2o_c + nad_c <=> amuco_c + 2.0 h_c + nadh_c	AM6SAD	s	1
		amuco_c + h2o_c + h_c + nadph_c => 2oxoadp_c + nadp_c + nh4_c	AMCOXO	s	1
AKD	aKA → CO2 + CO2 + AcCoA.m + AcCoA.m	nad_m + coa_m + 2oxoadp_m => nadh_m + co2_m + glutcoa_m	2OXOADOXm	s	1
		h_m + fad_m + glutcoa_m => fadh2_m + co2_m + b2coa_m	GLUTCOADHm	s	1
		3hbcoa_m <=> b2coa_m + h2o_m	ECOAH1m	p1	-1
		3hbcoa_x <=> b2coa_x + h2o_x	ECOAH1x	p1	-1
		aacoa_m + h_m + nadh_m <=> 3hbcoa_m + nad_m	HACD1m	p2	-1
		aacoa_x + h_x + nadh_x <=> 3hbcoa_x + nad_x	HACD1x	p2	-1
GDH	aKG.m ↔ Glu.m	akg_c + Lkynr_c => glu_L_c + 4aphdob_c	KYNAKGAT	p1	1
		akg_c + C02356_c <=> 2obut_c + glu_L_c	RE2034C	p1	1
		akg_c + Lcyst_c <=> glu_L_c + 3spyr_c	LCYSTAT	p1	1
		glu_L_c + 2kmb_c => akg_c + met_L_c	UNK3	p1	-1
		akg_c + phe_L_c <=> glu_L_c + phpyr_c	PHETA1	p1	1
		akg_c + hLkynr_c => glu_L_c + 42A3HP24DB_c	3HKYNAKGAT	p1	1
		akg_c + CE2095_c <=> h2o_c + glu_L_c + CE2947_c	RE2596C	p1	1
		3sala_c + akg_c + h_c => 3snpyr_c + glu_L_c	3SALATAi	p1	1
		akg_c + e4hglu_c --> 4h2oglt_c + glu_L_c	EHGLAT	p1	1
		akg_m + e4hglu_m --> 4h2oglt_m + glu_L_m	EHGLATm	p1	1
		Lkynr_m + akg_m --> 4aphdob_m + glu_L_m	KYNAKGATm	p1	1
		glu_L_m + h2o_m + nad_m <=> akg_m + h_m + nadh_m + nh4_m	GDHm	p1	-1
		akg_m + ala_B_m <=> glu_L_m + msa_m	APAT2rm	p1	1
		3sala_m + akg_m + h_m --> 3snpyr_m + glu_L_m	3SALATAim	p1	1
		2mop_m + glu_L_m <=> 3aib_m + akg_m	3AIBTm	p1	-1
		4abut_m + akg_m <=> glu_L_m + sucsal_m	ABTArm	p1	1
		akg_m + hLkynr_m --> 42A3HP24DB_m + glu_L_m	3HKYNAKGATm	p1	1
		Lcyst_m + akg_m <=> 3spyr_m + glu_L_m	LCYSTATm	p1	1
		glu_L_m + h2o_m + nadp_m <=> akg_m + h_m + nadph_m + nh4_m	GLUDym	p1	-1
		3aib_D_m + akg_m <=> 2mop_m + glu_L_m	r0483	p1	1
		akg_m + phe_L_m <=> glu_L_m + phpyr_m	PHETA1m	p1	1
ALT	Ala + aKG.c ↔ Pyr + Glu.c	akg_c + ala_L_c <=> glu_L_c + pyr_c	ALATA_L	p1	1
		akg_m + ala_L_m <=> glu_L_m + pyr_m	ALATA_Lm	p1	1
SBCAD	Ile + aKG.c + → AcCoA.m + CO2 + PropCoA + Glu.c	akg_c + ile_L_c <=> glu_L_c + 3mop_c	ILETA	p1	1
		akg_m + ile_L_m <=> glu_L_m + 3mop_m	ILETAm	p1	1
		nad_m + coa_m + 3mop_m => nadh_m + co2_m + 2mbcoa_m	OIVD3m	p2	1
		h_m + 3mop_m + lpam => co2_m + HC01376_m	r0670	p2	1
		coa_m + HC01376_m => 2mbcoa_m + dhlam	r0604	p2	1
		fad_m + 2mbcoa_m => fadh2_m + 2mb2coa_m	ACOAD10m	s	1
		h2o_m + 2mb2coa_m <=> 3hmbcoa_m	ECOAH9m	s	1
		nad_m + 3hmbcoa_m <=> h_m + nadh_m + 2maacoa_m	HACD9m	s	1
		coa_m + 2maacoa_m <=> ppcoa_m + accoa_m	ACACT10m	s	1
IVD	Leu + aKG.c + CO2 → CO2 + AcCoA.m + AcCoA.m + AcCoA.m + Glu.c	akg_c + leu_L_c <=> glu_L_c + 4mop_c	LEUTA	p1	1
		akg_m + leu_L_m <=> glu_L_m + 4mop_m	LEUTAm	p1	1
		nad_m + coa_m + 4mop_m => nadh_m + co2_m + ivcoa_m	OIVD1m	p2	1
		h_m + 4mop_m + lpam => co2_m + HC01377_m	r0386	p2	1
		coa_m + HC01377_m => ivcoa_m + dhlam	r0656	p2	1
		fad_m + ivcoa_m => fadh2_m + 3mb2coa_m	ACOAD8m	s	1
		atp_m + hco3_m + 3mb2coa_m <=> h_m + adp_m + pi_m + 3mgcoa_m	MCCCrm	s	1
		h2o_m + 3mgcoa_m <=> hmgcoa_m	MGCHrm	s	1
		hmgcoa_m => accoa_m + acac_m	HMGLm	p3	1
		hmgcoa_r --> acac_r + accoa_r	HMGLr	p3	1
		hmgcoa_c --> acac_c + accoa_c	HMGL	p3	1
		hmgcoa_x --> acac_x + accoa_x	HMGLx	p3	1
		coa_c + h_c + hmgcoa_c ⇌ aacoa_c + accoa_c + h2o_c	HMGCOAS	p3	1
		coa_m + h_m + hmgcoa_m ⇌ aacoa_m + accoa_m + h2o_m	HMGCOASm	p3	1
		coa_x + h_x + hmgcoa_x <=> aacoa_x + accoa_x + h2o_x	r0463	p3	1
TTA	Tyr + aKG.c → CO2 + Mal + AcCoA.m + AcCoA.m + Glu.c	34hpp_m + glu__L_m ⇌ akg_m + tyr__L_m	TYRTAim	p1	-1
		akg_c + tyr_L_c <=> glu_L_c + 34hpp_c	TYRTA	p1	1
		o2_c + 34hpp_c => co2_c + hgentis_c	34HPPOR	s	1
		o2_c + hgentis_c => h_c + 4mlacac_c	HGNTOR	s	1
		4mlacac_c <=> 4fumacac_c	MACACI	s	1
		h2o_c + 4fumacac_c => h_c + acac_c + fuc	FUMAC	s	1
IBD	Val + aKG.c → Glu.c + CO2 + CO2 + PropCoA	akg_c + val_L_c <=> 3mob_c + glu_L_c	VALTA	p1	1
		akg_m + val_L_m <=> 3mob_m + glu_L_m	VALTAim	p1	1
		3mob_m + coa_m + nad_m => co2_m + ibcoa_m + nadh_m	OIVD2m	p2	1
		3mob_m + h_m + lpam => 2mpdhl_m + co2_m	r0385	p2	1
		coa_m + 2mpdhl_m ⇌ dhlam_m + ibcoa_m	DHRT_ibcoa	p2	-1
		fad_m + ibcoa_m => 2mp2coa_m + fadh2_m	ACOAD9m	s	1
		2mp2coa_m + h2o_m <=> 3hibutcoa_m	ECOAH12m	s	1
		3hibutcoa_m + h2o_m => 3hmp_m + coa_m + h_m	3HBCOAHLm	s	1
		3hmp_m + nad_m <=> 2mop_m + h_m + nadh_m	HIBDm	s	1
		2mop_m + coa_m + nad_m => co2_m + nadh_m + ppcoa_m	MMSAD1m	s	1
AASS	Lys + aKG.c + aKG.c + → Glu.c + Glu.c + aKA	akg_m + h_m + lys_L_m + nadph_m => h2o_m + nadp_m + saccrp_L_m	SACCD3m	s	1
		h2o_m + nadp_m + saccrp_L_m => L2aadp6sa_m + glu_L_m + h_m + nadph_m	SACCD4m	p1	1
		h2o_m + nad_m + saccrp_L_m <=> L2aadp6sa_m + glu_L_m + h_m + nadh_m	r0525	p1	1
		L2aadp6sa_m + h2o_m + nad_m --> L2aadp_m + 2.0 h_m + nadh_m	AASAD3m	p2	1
		L2aadp6sa_c + h2o_c + nad_c <=> L2aadp_c + 2.0 h_c + nadh_c	AASAD3	p2	1
		L2aadp_m + akg_m <=> 2oxoadp_m + glu_L_m	r0450	p3	1
		glu__L_c + 2oxoadp_c ⇌ akg_c + L2aadp_c	AATA	p3	-1
AST	OAA + Glu.c ↔ Asp + aKG.c	akg_c + asp_L_c <=> glu_L_c + oaa_c	ASPTA	p1	-1
		akg_m + asp_L_m <=> glu_L_m + oaa_m	ASPTAm	p1	-1
ARGS	Arg + aKG.c → Glu.c + Urea + Glu.c	arg_L_m + h2o_m --> orn_m + urea_m	ARGNm	p1	1
		arg_L_c + h2o_c --> orn_c + urea_c	ARGN	p1	1
		akg_m + orn_m <=> glu5sa_m + glu_L_m	ORNTArm	s	1
PGHDH	3PG + Glu.c → Ser + aKG.c	nad_c + 3pg_c => h_c + nadh_c + 3php_c	PGCD	s	1
		glu_L_c + 3php_c => akg_c + pser_L_c	PSERT	s	1
		h2o_c + pser_L_c => pi_c + ser_L_c	PSP_L	s	1
CDO	Cys + aKG.c → Pyr + Glu.c	akg_c + cys_L_c <=> glu_L_c + mercppyr_c	CYSTA	p1	1
		akg_m + cys_L_m <=> glu_L_m + mercppyr_m	CYSTAm	p1	1
		cyan_c + mercppyr_c => h_c + pyr_c + tcynt_c	MCPST	p2	1
		h_c + mercppyr_c + so3_c => HC01501_c + pyr_c	r0595	p2	1

## Sheet: Table S4b iCHO2441 Mapping
Enzyme	Reaction	reaction in iCHO2441	ID in iCHO2441	Pathway	Direction
PGI	G6P ↔ F6P	g6p[c] <=> f6p[c]	PGI	s	1
PFK	F6P → DHAP + GAP	atp[c] + f6p[c] --> adp[c] + fdp[c] + h[c]	PFK	p1	1
		fdp[c] + h2o[c] --> f6p[c] + pi[c]	FBP	p1	-1
		f6p[c] + utp[c] --> fdp[c] + h[c] + udp[c]	PFK2	p1	1
		fdp[c] <=> dhap[c] + g3p[c]	FBA	s	1
TPI	DHAP ↔ GAP	dhap[c] <=> g3p[c]	TPI	s	1
GAPDH	GAP ↔ 3PG	g3p[c] + nad[c] + pi[c] <=> 13dpg[c] + h[c] + nadh[c]	GAPD	s	1
		13dpg[c] + h2o[c] --> 3pg[c] + h[c] + pi[c]	ACYP	p1	1
		3pg[c] + atp[c] <=> 13dpg[c] + adp[c]	PGK	p1	-1
		13dpg[c] + g1p[c] --> 3pg[c] + g16bp[c] + h[c]	GBPS	p1	1
		13dpg[c] --> 23dpg[c] + h[c]	DPGM	p1	1
ENO	3PG ↔ PEP	2pg[c] <=> 3pg[c]	PGM	s	-1
		2pg[c] <=> h2o[c] + pep[c]	ENO	s	1
PK	PEP → Pyr	gdp[c] + h[c] + pep[c] --> gtp[c] + pyr[c]	PYK6	p1	1
		adp[c] + h[c] + pep[c] --> atp[c] + pyr[c]	PYK	p1	1
		cdp[c] + h[c] + pep[c] --> ctp[c] + pyr[c]	PYK4	p1	1
		h[c] + pep[c] + udp[c] --> pyr[c] + utp[c]	PYK2	p1	1
		dadp[c] + h[c] + pep[c] --> datp[c] + pyr[c]	PYK7	p1	1
		dgdp[c] + h[c] + pep[c] --> dgtp[c] + pyr[c]	PYK5	p1	1
		h2o[c] + pep[c] --> pi[c] + pyr[c]	PGAM1_PhosHydro	p1	1
		gdp[c] + h[c] + pep[c] --> gtp[c] + pyr[c]	PYK6	p1	1
HK	Glc → G6P	atp[c] + glc_D[c] --> adp[c] + g6p[c] + h[c]	HEX1	p1	1
		glc_D[c] + itp[c] --> g6p[c] + h[c] + idp[c]	HEX11	p1	1
		datp[c] + glc_D[c] --> dadp[c] + g6p[c] + h[c]	HEX12	p1	1
		adp[c] + glc_D[c] --> amp[c] + g6p[c] + h[c]	ADPGK	p1	1
		g6p[r] + h2o[r] --> glc_D[r] + pi[r]	G6PPer	p1	-1
		cbp[r] + glc_D[r] + h[r] --> co2[r] + g6p[r] + nh4[r]	CBPPer	p1	1
LDH	Lac↔ Pyr	lac_D[c] + nad[c] <=> h[c] + nadh[c] + pyr[c]	LDH_D	p1	1
		lac_L[c] + nad[c] <=> h[c] + nadh[c] + pyr[c]	LDH_L	p1	1
		lac_L[m] + nad[m] <=> h[m] + nadh[m] + pyr[m]	LDH_Lm	p1	1
		lac_L[x] + nad[x] <=> h[x] + nadh[x] + pyr[x]	LDH_Lp	p1	1
G6PDH	G6P → Ru5P + CO2	g6p[c] + nadp[c] <=> 6pgl[c] + h[c] + nadph[c]	G6PDH2r	p1	1
		g6p[r] + nadp[r] <=> 6pgl[r] + h[r] + nadph[r]	G6PDH2rer	p1	1
		6pgl[c] + h2o[c] --> 6pgc[c] + h[c]	PGL	p2	1
		6pgl[r] + h2o[r] --> 6pgc[r] + h[r]	PGLer	p2	1
		6pgc[c] + nadp[c] --> co2[c] + nadph[c] + ru5p_D[c]	GND	p3	1
		6pgc[r] + nadp[r] --> co2[r] + nadph[r] + ru5p_D[r]	GNDer	p3	1
PPE	Ru5P ↔ X5P	ru5p_D[c] <=> xu5p_D[c]	RPE	s	1
PPI	Ru5P ↔ R5P	r5p[c] <=> ru5p_D[c]	RPI	s	-1
TKT1	X5P + R5P ↔ GAP + S7P	r5p[c] + xu5p_D[c] <=> g3p[c] + s7p[c]	TKT1	s	1
TAL	S7P + GAP ↔ E4P + F6P	g3p[c] + s7p[c] <=> e4p[c] + f6p[c]	TALA	s	1
TKT2	X5P + E4P ↔ GAP + F6P	e4p[c] + xu5p_D[c] <=> f6p[c] + g3p[c]	TKT2	s	1
PDH	Pyr → AcCoA.m + CO2	h[m] + lpam[m] + pyr[m] --> adhlam[m] + co2[m]	PDHa	s	1
		adhlam[m] + coa[m] --> accoa[m] + dhlam[m]	PDHbr	s	1
SDH	Suc ↔ Fum	fad[m] + succ[m] <=> fadh2[m] + fum[m]	SUCD1m	s	1
FUS	Fum ↔ Mal	fum[m] + h2o[m] <=> mal_L[m]	FUMm	p1	1
		fum[c] + h2o[c] <=> mal_L[c]	FUM	p1	1
MDH	Mal ↔ OAA	mal_L[m] + nad[m] <=> h[m] + nadh[m] + oaa[m]	MDHm	p1	1
		mal_L[c] + nad[c] <=> h[c] + nadh[c] + oaa[c]	MDH	p1	1
		mal_L[x] + nad[x] <=> h[x] + nadh[x] + oaa[x]	MDHx	p1	1
CS	OAA + AcCoA.m → Cit	accoa[m] + h2o[m] + oaa[m] --> cit[m] + coa[m] + h[m]	CSm	s	1
ADH	aKG.m → Suc + CO2	akg[m] + h[m] + thmpp[m] --> 3chpthpp[m] + co2[m]	AKGDa1	s	1
		dhlam[m] + succoa[m] <=> coa[m] + sdhlam[m]	AKGDb	s	-1
IDH	Cit ↔ aKG.m + CO2	cit[c] + icit[m] <=> cit[m] + icit[c]	ICITCITtm	p1	1
		cit[m] <=> acon_C[m] + h2o[m]	ACONTam	p1	1
		icit[m] <=> acon_C[m] + h2o[m]	ACONTbm	p1	1
		icit[c] <=> acon_C[c] + h2o[c]	ACONTb	p1	1
		cit[c] <=> acon_C[c] + h2o[c]	ACONTa	p1	1
		icit[m] + nad[m] <=> h[m] + nadh[m] + oxalsucc[m]	ICDHxrm	p2	1
		icit[m] + nadp[m] <=> h[m] + nadph[m] + oxalsucc[m]	ICDHyrm	p2	1
		icit[c] + nadp[c] <=> h[c] + nadph[c] + oxalsucc[c]	ICDHyr	p2	1
		icit[x] + nadp[x] <=> h[x] + nadph[x] + oxalsucc[x]	ICDHyp	p2	1
		h[c] + oxalsucc[c] <=> akg[c] + co2[c]	OXALSUCCCL	p3	1
		h[m] + oxalsucc[m] <=> akg[m] + co2[m]	OXALSUCCCLm	p3	1
		h[x] + oxalsucc[x] <=> akg[x] + co2[x]	OXALSUCCCLp	p3	1
ME	Mal → Pyr + CO2	mal_L[m] + nadp[m] --> co2[m] + nadph[m] + pyr[m]	ME2m	p1	1
		mal_L[m] + nad[m] --> co2[m] + nadh[m] + pyr[m]	ME1m	p1	1
		mal_L[c] + nadp[c] --> co2[c] + nadph[c] + pyr[c]	ME2	p1	1
PC	Pyr + CO2 → OAA	atp[m] + hco3[m] + pyr[m] --> adp[m] + h[m] + oaa[m] + pi[m]	PCm	p1	1
		h[c] + oaa[c] --> co2[c] + pyr[c]	OAADC	p1	-1
ACL	Cit → AcCoA.c + Mal	atp[c] + cit[c] + coa[c] --> accoa[c] + adp[c] + oaa[c] + pi[c]	ACITL	s	1
GS	Gln ↔ Glu.m	gln_L[c] + h2o[c] --> glu_L[c] + nh4[c]	GLUN	p1	1
		atp[c] + gln_L[c] + h2o[c] + xmp[c] --> amp[c] + glu_L[c] + gmp[c] + 2.0 h[c] + ppi[c]	GMPS2	p1	1
		atp[c] + fgam[c] + gln_L[c] + h2o[c] --> adp[c] + fpram[c] + glu_L[c] + h[c] + pi[c]	PRFGS	p1	1
		asp_L[c] + atp[c] + gln_L[c] + h2o[c] --> amp[c] + asn_L[c] + glu_L[c] + h[c] + ppi[c]	ASNS1	p1	1
		f6p[c] + gln_L[c] --> gam6p[c] + glu_L[c]	GF6PTA	p1	1
		atp[c] + glu_L[c] + nh4[c] --> adp[c] + gln_L[c] + h[c] + pi[c]	GLNS	p1	-1
		atp[c] + gln_L[c] + h2o[c] + utp[c] --> adp[c] + ctp[c] + glu_L[c] + 2.0 h[c] + pi[c]	CTPS2	p1	1
		2kmb[c] + gln_L[c] + 2.0 h[c] --> glu_L[c] + met_L[c]	UNK2	p1	1
		gln_L[c] + h2o[c] + prpp[c] --> glu_L[c] + ppi[c] + pram[c]	GLUPRT	p1	1
		atp[c] + dnad[c] + gln_L[c] + h2o[c] --> amp[c] + glu_L[c] + h[c] + nad[c] + ppi[c]	NADS2	p1	1
		2.0 atp[c] + gln_L[c] + h2o[c] + hco3[c] --> 2.0 adp[c] + cbp[c] + glu_L[c] + 2.0 h[c] + pi[c]	CBPS	p1	1
		gln_L[m] + h2o[m] --> glu_L[m] + nh4[m]	GLUNm	p1	1
ASNS	Asp ↔ Asn	asn_L[c] + h2o[c] --> asp_L[c] + nh4[c]	ASNN	p1	-1
		asp_L[c] + atp[c] + gln_L[c] + h2o[c] --> amp[c] + asn_L[c] + glu_L[c] + h[c] + ppi[c]	ASNS1	p1	1
		asn_L[m] + h2o[m] --> asp_L[m] + nh4[m]	ASNNm	p1	-1
SHMT	Ser ↔ Gly + MEETHF	ser_L[m] + thf[m] <=> gly[m] + h2o[m] + mlthf[m]	GHMT2rm	s	1
CYL	Ser ↔ Cys	hcys_L[c] + ser_L[c] --> cyst_L[c] + h2o[c]	CYSTS	s	1
GCS	CO2 + MEETHF → Gly	gly[m] + h[m] + lpam[m] <=> alpam[m] + co2[m]	GCC2am	s	-1
		alpam[m] + thf[m] --> dhlam[m] + mlthf[m] + nh4[m]	GCC2bim	s	-1
		gly[m] + h[m] + lpro[m] <=> alpro[m] + co2[m]	GCCam	s	-1
		alpro[m] + thf[m] --> dhlpro[m] + mlthf[m] + nh4[m]	GCCbim	s	-1
		dhlpro[m] + nad[m] <=> h[m] + lpro[m] + nadh[m]	GCCcm	s	-1
MAT	Met + Ser → Methyl + Cys + Suc	atp[c] + h2o[c] + met_L[c] --> amet[c] + pi[c] + ppi[c]	METAT	s	1
		amet[c] + dopa[c] --> 3moxtyr[c] + ahcys[c] + h[c]	DOPAMT	p1	1
		amet[c] + gudac[c] <=> ahcys[c] + creat[c] + h[c]	GACMTRc	p1	1
		amet[c] + gly[c] --> ahcys[c] + h[c] + sarcs[c]	GNMT	p1	1
		adrnl[c] + amet[c] --> ahcys[c] + h[c] + mepi[c]	SALMCOM2	p1	1
		amet[c] + ncam[c] --> 1mncam[c] + ahcys[c]	NNMT	p1	1
		amet[c] + srtn[c] --> ahcys[c] + h[c] + nmthsrtn[c]	SRTNMTX	p1	1
		amet[c] + nrpphr[c] --> ahcys[c] + h[c] + normete_L[c]	SALMCOM	p1	1
		amet[c] + ethamp[c] <=> ahcys[c] + h[c] + mnh4p[c]	AMETEPMT	p1	1
		amet[c] + nrpphr[c] --> adrnl[c] + ahcys[c] + h[c]	NORANMT	p1	1
		34dhpha[c] + amet[c] --> ahcys[c] + h[c] + homoval[c]	34DHPHAMT	p1	1
		34dhpha[c] + amet[c] --> ahcys[c] + h[c] + homoval[c]	34DHPHAMT	p1	1
		amet[c] + hista[c] --> ahcys[c] + h[c] + mhista[c]	SAMHISTA	p1	1
		3.0 amet[r] + pe_cho[r] --> 3.0 ahcys[r] + 3.0 h[r] + pchol_cho[r]	PETOHMr_cho	p1	3
		3.0 amet[m] + pe_cho[m] --> 3.0 ahcys[m] + 3.0 h[m] + pchol_cho[m]	PETOHMm_cho	p1	3
		2dpmhobq[m] + amet[m] --> ahcys[m] + h[m] + q10[m]	COQ3m	p1	1
		2dp6mobq[m] + amet[m] --> 2dp6mobq_me[m] + ahcys[m] + h[m]	COQ5m	p1	1
		3dpdhb[m] + amet[m] --> 3dpdhb_me[m] + ahcys[m] + h[m]	DHDPBMTm	p1	1
		amet[n] + peplys[n] --> Nmelys[n] + ahcys[n]	LYSMTF1n	p1	1
		Ndmelys[n] + amet[n] --> Ntmelys[n] + ahcys[n]	LYSMTF3n	p1	1
		amet[n] + dna[n] --> ahcys[n] + dna5mtc[n] + h[n]	DNAMTn	p1	1
		Nmelys[n] + amet[n] --> Ndmelys[n] + ahcys[n]	LYSMTF2n	p1	1
		ahcys[c] + h2o[c] <=> adn[c] + hcys_L[c]	AHC	s	1
		hcys_L[c] + ser_L[c] --> cyst_L[c] + h2o[c]	CYSTS	s	1
		cyst_L[c] + h2o[c] --> 2obut[c] + cys_L[c] + nh4[c]	CYSTGL	s	1
		2obut[c] + coa[c] + nad[c] --> co2[c] + nadh[c] + ppcoa[c]	OBDHc	p2	1
		2obut[m] + coa[m] + nad[m] --> co2[m] + nadh[m] + ppcoa[m]	OBDHm	p2	1
PAH	Phe → Tyr	o2[c] + phe_L[c] + thbpt[c] --> dhbpt[c] + h2o[c] + tyr_L[c]	PHETHPTOX	p1	1
		o2[c] + phe_L[c] + thbpt[c] --> thbpt4acam[c] + tyr_L[c]	PHETHPTOX2	p1	1
TDH	Thr → Pyr + CO2	thr_L[c] --> acald[c] + gly[c]	THRA	s	1
		ser_L[c] + thf[c] <=> gly[c] + h2o[c] + mlthf[c]	GHMT2r	s	-1
		nad[c] + thr_L[c] --> 2aobut[c] + h[c] + nadh[c]	THR3Dx	p1	1
		nad[m] + thr_L[m] --> 2aobut[m] + h[m] + nadh[m]	THDm	p1	1
		accoa[m] + gly[m] <=> 2aobut[m] + coa[m]	GLYATm	s	-1
		ser_L[c] --> nh4[c] + pyr[c]	SAML	s	1
HAL	His → FormTHF + Glu.c	his_L[c] --> nh4[c] + urcan[c]	HISD	s	1
		h2o[c] + urcan[c] --> 4izp[c]	URCN	s	1
		4izp[c] + h2o[c] --> forglu[c] + h[c]	IZPN	s	1
		forglu[c] + h[c] + thf[c] --> 5forthf[c] + glu_L[c]	GluForTx	s	1
PCC	PropCoA + CO2 → Suc	atp[m] + hco3[m] + ppcoa[m] --> adp[m] + h[m] + mmcoa_S[m] + pi[m]	PPCOACm	p1	1
		h[m] + mmcoa_S[m] --> co2[m] + ppcoa[m]	MMCDm	p1	-1
		h[x] + mmcoa_S[x] --> co2[x] + ppcoa[x]	MMCDp	p1	-1
		mmcoa_R[m] <=> mmcoa_S[m]	MMEm	s	-1
		mmcoa_R[m] <=> succoa[m]	MMMm	s	1
TDO	Trp → CO2 + CO2 + Ala + aKA	o2[c] + trp_L[c] --> Lfmkynr[c]	TRPO2	s	1
		Lfmkynr[c] + h2o[c] --> Lkynr[c] + for[c] + h[c]	FKYNH	s	1
		Lkynr[c] + h[c] + nadph[c] + o2[c] --> h2o[c] + hLkynr[c] + nadp[c]	KYN3OX	s	1
		h2o[c] + hLkynr[c] --> 3hanthrn[c] + ala_L[c]	HKYNH	s	1
		3hanthrn[c] + o2[c] --> cmusa[c] + h[c]	3HAO	s	1
		cmusa[c] + h[c] --> am6sa[c] + co2[c]	PCLAD	s	1
		am6sa[c] + h2o[c] + nad[c] <=> amuco[c] + 2.0 h[c] + nadh[c]	AM6SAD	s	1
		amuco[c] + h2o[c] + h[c] + nadph[c] --> 2oxoadp[c] + nadp[c] + nh4[c]	AMCOXO	s	1
AKD	aKA → CO2 + CO2 + AcCoA.m + AcCoA.m	2oxoadp[m] + h[m] + lpam[m] --> S_gtrdhdlp[m] + co2[m]	OXOADLR	s	1
		S_gtrdhdlp[m] + coa[m] --> dhlam[m] + glutcoa[m]	GLCOASYNT	s	1
		fad[m] + glutcoa[m] + h[m] --> b2coa[m] + co2[m] + fadh2[m]	GLUTCOADHm	s	1
		3hbcoa[m] <=> b2coa[m] + h2o[m]	ECOAH1m	p1	-1
		3hbcoa[x] <=> b2coa[x] + h2o[x]	ECOAH1p	p1	-1
		aacoa[m] + h[m] + nadh[m] <=> 3hbcoa[m] + nad[m]	HACD1m	p2	-1
		aacoa[x] + h[x] + nadh[x] <=> 3hbcoa[x] + nad[x]	HACD1x	p2	-1
GDH	aKG.m ↔ Glu.m	Lkynr[c] + akg[c] --> 4aphdob[c] + glu_L[c]	KYNAKGAT	p1	1
		L2aadp[c] + akg[c] <=> 2oxoadp[c] + glu_L[c]	AATAi	p1	1
		Lcyst[c] + akg[c] <=> 3spyr[c] + glu_L[c]	LCYSTAT	p1	1
		2kmb[c] + glu_L[c] --> akg[c] + met_L[c]	UNK3	p1	-1
		akg[c] + phe_L[c] <=> glu_L[c] + phpyr[c]	PHETA1	p1	1
		akg[c] + hLkynr[c] --> 42A3HP24DB[c] + glu_L[c]	3HKYNAKGAT	p1	1
		3sala[c] + akg[c] + h[c] --> 3snpyr[c] + glu_L[c]	3SALATAi	p1	1
		akg[c] + e4hglu[c] --> 4h2oglt[c] + glu_L[c]	EHGLAT	p1	1
		akg[m] + e4hglu[m] --> 4h2oglt[m] + glu_L[m]	EHGLATm	p1	1
		Lkynr[m] + akg[m] --> 4aphdob[m] + glu_L[m]	KYNAKGATm	p1	1
		glu_L[m] + h2o[m] + nad[m] <=> akg[m] + h[m] + nadh[m] + nh4[m]	GLUDxm	p1	-1
		akg[m] + ala_B[m] <=> glu_L[m] + msa[m]	APAT2rm	p1	1
		3sala[m] + akg[m] + h[m] --> 3snpyr[m] + glu_L[m]	3SALATAim	p1	1
		2mop[m] + glu_L[m] <=> 3aib[m] + akg[m]	3AIBTm	p1	-1
		4abut[m] + akg[m] <=> glu_L[m] + sucsal[m]	ABTArm	p1	1
		akg[c] + hLkynr[c] --> 42A3HP24DB[c] + glu_L[c]	3HKYNAKGAT	p1	1
		Lcyst[m] + akg[m] <=> 3spyr[m] + glu_L[m]	LCYSTATm	p1	1
		glu_L[m] + h2o[m] + nadp[m] <=> akg[m] + h[m] + nadph[m] + nh4[m]	GLUDym	p1	-1
		3aib_D[m] + akg[m] <=> 2mop[m] + glu_L[m]	AIBAKGAT	p1	1
		akg[m] + phe_L[m] <=> glu_L[m] + phpyr[m]	PHETA1m	p1	1
ALT	Ala + aKG.c ↔ Pyr + Glu.c	akg[c] + ala_L[c] <=> glu_L[c] + pyr[c]	ALATA_L	p1	1
		akg[m] + ala_L[m] <=> glu_L[m] + pyr[m]	ALATA_Lm	p1	1
SBCAD	Ile + aKG.c + → AcCoA.m + CO2 + PropCoA + Glu.c	akg[c] + ile_L[c] <=> 3mop[c] + glu_L[c]	ILETA	p1	1
		akg[m] + ile_L[m] <=> 3mop[m] + glu_L[m]	ILETAm	p1	1
		2mbdhl[m] + coa[m] --> 2mbcoa[m] + dhlam[m]	DHRT_2mbcoa	p2	1
		2mbcoa[m] + fad[m] --> 2mb2coa[m] + fadh2[m]	ACOAD10m	s	1
		2mb2coa[m] + h2o[m] <=> 3hmbcoa[m]	ECOAH9m	s	1
		3hmbcoa[m] + nad[m] <=> 2maacoa[m] + h[m] + nadh[m]	HACD9m	s	1
		2maacoa[m] + coa[m] <=> accoa[m] + ppcoa[m]	ACACT10m	s	1
IVD	Leu + aKG.c + CO2 → CO2 + AcCoA.m + AcCoA.m + AcCoA.m + Glu.c	akg[c] + leu_L[c] <=> 4mop[c] + glu_L[c]	LEUTA	p1	1
		akg[m] + leu_L[m] <=> 4mop[m] + glu_L[m]	LEUTAm	p1	1
		4mop[m] + h[m] + lpam[m] --> 3mbdhl[m] + co2[m]	MOD_3mhop	p2	1
		3mbdhl[m] + coa[m] --> dhlam[m] + ivcoa[m]	DHRT_ivcoa	p2	1
		fad[m] + ivcoa[m] --> 3mb2coa[m] + fadh2[m]	ACOAD8m	s	1
		3mb2coa[m] + atp[m] + hco3[m] --> 3mgcoa[m] + adp[m] + h[m] + pi[m]	MCCCm	s	1
		3mgcoa[m] + h2o[m] <=> hmgcoa[m]	MGCHrm	s	1
		hmgcoa[m] --> acac[m] + accoa[m]	HMGLm	p3	1
		hmgcoa[c] --> acac[c] + accoa[c]	HMGL	p3	1
		hmgcoa[x] --> acac[x] + accoa[x]	HMGLx	p3	1
		aacoa[c] + accoa[c] + h2o[c] --> coa[c] + h[c] + hmgcoa[c]	HMGCOASi	p3	-1
		aacoa[m] + accoa[m] + h2o[m] --> coa[m] + h[m] + hmgcoa[m]	HMGCOASim	p3	-1
		2.0 h[x] + hmgcoa[x] + 2.0 nadph[x] --> coa[x] + mev_R[x] + 2.0 nadp[x]	HMGCOARx	p3	1
TTA	Tyr + aKG.c → CO2 + Mal + AcCoA.m + AcCoA.m + Glu.c	akg[m] + tyr_L[m] <=> 34hpp[m] + glu_L[m]	TYRTAm	p1	1
		akg[c] + tyr_L[c] <=> 34hpp[c] + glu_L[c]	TYRTA	p1	1
		34hpp[c] + o2[c] --> co2[c] + hgentis[c]	34HPPOR	s	1
		hgentis[c] + o2[c] --> 4mlacac[c] + h[c]	HGNTOR	s	1
		4mlacac[c] <=> 4fumacac[c]	MACACIr	s	1
		4fumacac[c] + h2o[c] --> acac[c] + fum[c] + h[c]	FUMAC	s	1
IBD	Val + aKG.c → Glu.c + CO2 + CO2 + PropCoA	akg[c] + val_L[c] <=> 3mob[c] + glu_L[c]	VALTA	p1	1
		akg[m] + val_L[m] <=> 3mob[m] + glu_L[m]	VALTAm	p1	1
		3mob[m] + h[m] + lpam[m] --> 2mpdhl[m] + co2[m]	MOD_2mhop	p2	1
		2mpdhl[m] + coa[m] --> dhlam[m] + ibcoa[m]	DHRT_ibcoa	p2	-1
		fad[m] + ibcoa[m] --> 2mp2coa[m] + fadh2[m]	ACOAD9m	s	1
		2mp2coa[m] + h2o[m] <=> 3hibutcoa[m]	ECOAH12m	s	1
		3hibutcoa[m] + h2o[m] --> 3hmp[m] + coa[m] + h[m]	3HBCOAHLm	s	1
		3hmp[m] + nad[m] <=> 2mop[m] + h[m] + nadh[m]	HIBDm	s	1
		2mop[m] + coa[m] + nad[m] --> co2[m] + nadh[m] + ppcoa[m]	MMSAD1m	s	1
AASS	Lys + aKG.c + aKG.c + → Glu.c + Glu.c + aKA	akg[m] + h[m] + lys_L[m] + nadph[m] --> h2o[m] + nadp[m] + saccrp_L[m]	SACCD3m	s	1
		h2o[m] + nadp[m] + saccrp_L[m] --> L2aadp6sa[m] + glu_L[m] + h[m] + nadph[m]	SACCD4m	p1	1
		h2o[m] + nad[m] + saccrp_L[m] <=> L2aadp6sa[m] + glu_L[m] + h[m] + nadh[m]	SACCD2	p1	1
		L2aadp6sa[m] + h2o[m] + nad[m] --> L2aadp[m] + 2.0 h[m] + nadh[m]	AASAD3m	p2	1
		L2aadp6sa[c] + h2o[c] + nad[c] --> L2aadp[c] + 2.0 h[c] + nadh[c]	AASAD3	p2	1
		L2aadp[c] + akg[c] <=> 2oxoadp[c] + glu_L[c]	AATAi	p3	1
		L2aadp[m] + akg[m] <=> 2oxoadp[m] + glu_L[m]	AATA	p3	-1
AST	OAA + Glu.c ↔ Asp + aKG.c	akg[c] + asp_L[c] <=> glu_L[c] + oaa[c]	ASPTA	p1	-1
		akg[m] + asp_L[m] <=> glu_L[m] + oaa[m]	ASPTAm	p1	-1
ARGS	Arg + aKG.c → Glu.c + Urea + Glu.c	arg_L[m] + h2o[m] --> orn[m] + urea[m]	ARGNm	p1	1
		arg_L[c] + h2o[c] --> orn[c] + urea[c]	ARGN	p1	1
		akg[m] + orn[m] <=> glu5sa[m] + glu_L[m]	ORNTArm	s	1
PGHDH	3PG + Glu.c → Ser + aKG.c	3pg[c] + nad[c] --> 3php[c] + h[c] + nadh[c]	PGCD	s	1
		3php[c] + glu_L[c] --> akg[c] + pser_L[c]	PSERT	s	1
		h2o[c] + pser_L[c] --> pi[c] + ser_L[c]	PSP_L	s	1
CDO	Cys + aKG.c → Pyr + Glu.c	akg[c] + cys_L[c] <=> glu_L[c] + mercppyr[c]	CYSTA	p1	1
		akg[m] + cys_L[m] <=> glu_L[m] + mercppyr[m]	CYSTAm	p1	1
		cyan[c] + mercppyr[c] --> h[c] + pyr[c] + tcynt[c]	MCPST	p2	1
		h[c] + mercppyr[c] + so3[c] --> otsul[c] + pyr[c]	3MCPST	p2	1
